# Supplementary material for: Diversity and evolution of quorum-sensing systems in Rhizobium
Source: Front Bioinform. 2026 Apr 17;6:1767204. doi: 10.3389/fbinf.2026.1767204 (PMC13133039; doi:10.3389/fbinf.2026.1767204)
Supplement: Supplementary file 8 [file Table1.xlsx]

## Sheet: Table S1
Table S1. Rhizobium reference strains deposited in NCBI.
Assembly	Reference_strains
GCF_025941605.1	R_acaciae_genomic
GCF_002531755.2	R_acidisoli_genomic
GCF_900094625.1	R_aethiopicum_genomic
GCF_021555155.1	R_alarense_genomic
GCF_001542405.1	R_altiplani_genomic
GCF_030551875.1	R_alvei_genomic
GCF_024346605.1	R_anhuiense_genomic
GCF_004342325.1	R_azibense_genomic
GCF_017357245.1	R_bangladeshense_genomic
GCF_004306515.1	R_beringeri_genomic
GCF_017357225.1	R_binae_genomic
GCF_000769405.2	R_brockwellii_genomic
GCF_030272695.1	R_calliandrae_genomic
GCF_019511525.1	R_cauense_genomic
GCF_014198105.1	R_cellulosilyticum_genomic
GCF_013087625.1	R_changzhiense_genomic
GCF_002531935.1	R_chutanense_genomic
GCF_022884085.1	R_cremeum_genomic
GCF_019793465.1	R_croatiense_genomic
GCF_010450895.1	R_daejeonense_genomic
GCF_004358025.1	R_deserti_genomic
GCF_009176325.1	R_dioscoreae_genomic
GCF_001187535.1	R_ecuadorense_genomic
GCF_001664265.1	R_esperanzae_genomic
GCF_002119845.1	R_etli_genomic
GCF_003985135.1	R_fabae_genomic
GCF_000577275.2	R_favelukesii_genomic
GCF_011319365.1	R_flavescens_genomic
GCF_000359745.1	R_freirei_genomic
GCF_000816845.1	R_gallicum_genomic
GCF_014200295.1	R_giardinii_genomic
GCF_006443685.1	R_glycinendophyticum_genomic
GCF_003351175.1	R_grahamii_genomic
GCF_900094555.1	R_hainanense_genomic
GCF_021648825.1	R_halophilum_genomic
GCF_017873095.1	R_halophytocola_genomic
GCF_017873135.1	R_herbae_genomic
GCF_005862185.2	R_hidalgonense_genomic
GCF_005862305.2	R_indicum_genomic
GCF_034554815.1	R_indigoferae_genomic
GCF_003627755.1	R_jaguaris_genomic
GCF_000009265.1	R_johnstonii_genomic
GCF_019778565.1	R_laguerreae_genomic
GCF_004306555.1	R_leguminosarum_genomic
GCF_022968395.1	R_lemnae_genomic
GCF_017352135.1	R_lentis_genomic
GCF_014198775.1	R_leucaenae_genomic
GCF_900094565.1	R_lusitanum_genomic
GCF_030272705.1	R_mayense_genomic
GCF_000312665.1	R_mesoamericanum_genomic
GCF_019511345.1	R_mesosinicum_genomic
GCF_014196505.1	R_metallidurans_genomic
GCF_900094545.1	R_miluonense_genomic
GCF_900099775.1	R_mongolense_genomic
GCF_900094585.1	R_multihospitium_genomic
GCF_000949865.1	R_nepotum_genomic
GCF_030504645.1	R_oryzicola_genomic
GCF_010669145.1	R_oryzihabitans_genomic
GCF_001939045.1	R_oryziradicis_genomic
GCF_030815125.1	R_paknamense_genomic
GCF_014200235.1	R_paranaense_genomic
GCF_001664385.1	R_phaseoli_genomic
GCF_003938655.1	R_pisi_genomic
GCF_019430945.1	R_populisoli_genomic
GCF_021168455.1	R_quercicola_genomic
GCF_019793435.1	R_redzepovicii_genomic
GCF_016864595.1	R_rhizogenes_genomic
GCF_013378445.1	R_rhizolycopersici_genomic
GCF_004912145.1	R_rhizophilum_genomic
GCF_011046895.1	R_rhizoryzae_genomic
GCF_007000325.2	R_rhododendri_genomic
GCF_004912135.1	R_rosettiformans_genomic
GCF_017357285.1	R_ruizarguesonis_genomic
GCF_016722925.1	R_setariae_genomic
GCF_023757665.1	R_skierniewicense_genomic
GCF_006335145.1	R_smilacinae_genomic
GCF_014207075.1	R_soli_genomic
GCF_013087515.1	R_sophorae_genomic
GCF_003939025.1	R_sophoriradicis_genomic
GCF_007004135.1	R_straminoryzae_genomic
GCF_900220975.1	R_subbaraonis_genomic
GCF_025200715.1	R_sullae_genomic
GCF_003425685.1	R_terrae_genomic
GCF_012927355.1	R_terricola_genomic
GCF_900108425.1	R_tibeticum_genomic
GCF_000330885.1	R_tropici_genomic
GCF_003240585.1	R_tubonense_genomic
GCF_003240565.2	R_tumorigenes_genomic
GCF_003985155.1	R_vallis_genomic
GCF_014873945.1	R_viscosum_genomic
GCF_014201355.1	R_wenxiniae_genomic
GCF_003205195.1	R_wuzhouense_genomic
GCA_028613695.1	R_binxianense_genomic

## Sheet: Table S2
Table S2. Pfam-A domain of trb and tra operons in the pRetCFN42a plasmid of Rhizobium etli CFN 42
	locus_tag_ncbi	Pfam domain	Pfam entry	Description
TraI	RHE_RS21975	Autoind_synth	PF00765	Acyl-homoserine-lactone synthase
TraM	RHE_RS21905	Prok-TraM	PF09228	Prokaryotic Transcriptional repressor TraM
TraR-BisR	RHE_RS21910-RHE_RS21915	Autoind_bind|GerE	PF03472/PF00196	LuxR family transcriptional regulator
TrbI	RHE_RS21920	TrbI or TrbI|TrbI	PF03743	Bacterial conjugation TrbI-like protein
TrbH	RHE_RS21925	TrbH	PF07283	Conjugal transfer protein TrbH
TrbG	RHE_RS21930	CagX	PF03524	Conjugal transfer protein
TrbF	RHE_RS21935	VirB8	PF04335	VirB8 protein
TrbL/virB6	RHE_RS21940	TrbL|TrbL or TrbL	PF04610	TrbL/VirB6 plasmid conjugal transfer protein
TrbK	RHE_RS21945	DUF2749	PF10907	Protein of unknown function (DUF2749)
TrbJ	RHE_RS21950
TbrE	RHE_RS21955	CagE_TrbE_VirB|P-loop_TraG|P-loop_TraG	PF03135/PF19044	CagE, TrbE, VirB family, component of type IV transporter system/TraG P-loop domain
TbrD	RHE_RS21960	VirB3	PF05101	Type IV secretory pathway, VirB3-like protein
TrbC/VirB2	RHE_RS21965	TrbC	PF04956	TrbC/VIRB2 pilin
TrbB	RHE_RS21970	T2SSE	PF00437	Type II/IV secretion system protein
TraG	RHE_RS21855	T4SS-DNA_transf	PF02534	Type IV secretory system Conjugative DNA transfer
TraD	RHE_RS21860	TraD	PF06412	Conjugal transfer protein TraD
TraC	RHE_RS21865	TraC	PF07820	TraC-like protein
TraA	RHE_RS21870	MobA_MobL|AAA_30|Viral_helicase1|Bep_C_terminal	PF03389/PF13604/PF01443/PF17841	MobA/MobL family/AAA domain/Viral (Superfamily 1) RNA helicase/BID domain of Bartonella effector protein (Bep). Ti-type conjugative transfer relaxase TraA
TraF	RHE_RS21875	Peptidase_S26 or Peptidase_S26 |Peptidase_S26	PF10502	Signal peptidase, peptidase S26
TraB	RHE_RS21880	CN_hydrolase	PF00795	Carbon-nitrogen hydrolase
TraH	RHE_RS21885	TraH_2	PF06871	This family consists of several TraH proteins which seem to be specific to Agrobacterium and Rhizobium species. This protein is thought to be involved in conjugal transfer but its function is unknown.

## Sheet: Table S3
Table S3. Original and assigned strain names in this study.
Notes: -Bolded strains represent reference strains deposited in NCBI. -Strains with modified species names within Rhizobium are marked with a single asterisk (*) in the "This study strain" column. -Nine species classified as Rhizobium at the time of genome download have since been reclassified into other genera. These reclassified strains are indicated with a double asterisk (**) in the "This stu…
Assembly	Original strain	This study strain	Identity		GCF_010450895.1_ASM1045089v1_R_daejeonense_KACC_13094_genomic	R_daejeonense_genomic	Coverage	GCF_010450895.1_ASM1045089v1_R_daejeonense_KACC_13094_genomic	R_daejeonense_genomic
GCF_010450895.1	R_daejeonense_KACC_13094	R_daejeonense_KACC_13094		GCF_010450895.1_ASM1045089v1_R_daejeonense_KACC_13094_genomic	1	1		1	0.999999
GCF_010450895.1				R_daejeonense_genomic	1	1		0.999999	1
Assembly	Original strain	This study strain	Identity		GCF_008000915.1_ASM800091v1_R_sp._WL3_genomic	R_rhizophilum_genomic	Coverage	GCF_008000915.1_ASM800091v1_R_sp._WL3_genomic	R_rhizophilum_genomic
GCF_008000915.1	R_sp._WL3	*R_rhizophilum_WL3		GCF_008000915.1_ASM800091v1_R_sp._WL3_genomic	1	0.9556		1	0.857075
GCF_004912145.1				R_rhizophilum_genomic	0.9556	1		0.874493	1
Assembly	Original strain	This study strain	Identity		R_rhizoryzae_genomic	GCF_011046895.1_ASM1104689v1_R_rhizoryzae_DSM_29514_genomic	Coverage	R_rhizoryzae_genomic	GCF_011046895.1_ASM1104689v1_R_rhizoryzae_DSM_29514_genomic
GCF_011046895.1				R_rhizoryzae_genomic	1	1		1	0.999999
GCF_011046895.1	R_rhizoryzae_DSM_29514	R_rhizoryzae_DSM_29514		GCF_011046895.1_ASM1104689v1_R_rhizoryzae_DSM_29514_genomic	1	1		0.999999	1
Assembly	Original strain	This study strain	Identity		GCF_018873185.1_ASM1887318v1_R_sp._X9_genomic	R_oryzihabitans_genomic	GCF_010669145.1_ASM1066914v1_R_oryzihabitans_M15_genomic	Coverage	GCF_018873185.1_ASM1887318v1_R_sp._X9_genomic	R_oryzihabitans_genomic	GCF_010669145.1_ASM1066914v1_R_oryzihabitans_M15_genomic
GCF_018873185.1	R_sp._X9	*R_oryzihabitans_X9		GCF_018873185.1_ASM1887318v1_R_sp._X9_genomic	1	0.97147	0.97147		1	0.772134	0.772134
GCF_010669145.1				R_oryzihabitans_genomic	0.97147	1	1		0.77238	1	0.999998
GCF_010669145.1	R_oryzihabitans_M15	R_oryzihabitans_M15		GCF_010669145.1_ASM1066914v1_R_oryzihabitans_M15_genomic	0.97147	1	1		0.77238	0.999998	1
Assembly	Original strain	This study strain	Identity		GCF_003240565.2_ASM324056v2_R_tumorigenes_1078_genomic	R_tumorigenes_genomic	GCF_029691985.1_ASM2969198v1_R_tumorigenes_932_genomic	Coverage	GCF_003240565.2_ASM324056v2_R_tumorigenes_1078_genomic	R_tumorigenes_genomic	GCF_029691985.1_ASM2969198v1_R_tumorigenes_932_genomic
GCF_003240565.2	R_tumorigenes_1078	R_tumorigenes_1078		GCF_003240565.2_ASM324056v2_R_tumorigenes_1078_genomic	1	1	0.974401		1	0.999999	0.910972
GCF_003240565.2				R_tumorigenes_genomic	1	1	0.974401		0.999999	1	0.910972
GCF_029691985.1	R_tumorigenes_932	R_tumorigenes_932		GCF_029691985.1_ASM2969198v1_R_tumorigenes_932_genomic	0.974401	0.974401	1		0.912598	0.912598	1
Assembly	Original strain	This study strain	Identity		R_rhododendri_genomic	GCF_019355815.1_ASM1935581v1_R_sp._B21_90_genomic	GCF_019355735.1_ASM1935573v1_R_sp._B230_85_genomic	GCF_019355615.1_ASM1935561v1_R_sp._K15_93_genomic	GCF_007000325.2_ASM700032v2_R_rhododendri_rho-6.2_genomic	GCF_019355575.1_ASM1935557v1_R_sp._K1_93_genomic	GCF_019355555.1_ASM1935555v1_R_sp._L51_94_genomic	Coverage	R_rhododendri_genomic	GCF_019355815.1_ASM1935581v1_R_sp._B21_90_genomic	GCF_019355735.1_ASM1935573v1_R_sp._B230_85_genomic	GCF_019355615.1_ASM1935561v1_R_sp._K15_93_genomic	GCF_007000325.2_ASM700032v2_R_rhododendri_rho-6.2_genomic	GCF_019355575.1_ASM1935557v1_R_sp._K1_93_genomic	GCF_019355555.1_ASM1935555v1_R_sp._L51_94_genomic
GCF_007000325.2				R_rhododendri_genomic	1	0.973504	0.973176	0.972849	1	0.972853	0.995647		1	0.885016	0.867885	0.877596	0.999999	0.877713	0.90676
GCF_019355815.1	R_sp._B21_90	*R_rhododendri_B21_90		GCF_019355815.1_ASM1935581v1_R_sp._B21_90_genomic	0.973504	1	0.995059	0.998228	0.973504	0.998231	0.972994		0.804289	1	0.834273	0.951217	0.804289	0.957843	0.791965
GCF_019355735.1	R_sp._B230_85	*R_rhododendri_B230_85		GCF_019355735.1_ASM1935573v1_R_sp._B230_85_genomic	0.973176	0.995059	1	0.994791	0.973176	0.994745	0.972755		0.837821	0.886209	1	0.881615	0.837821	0.878725	0.835622
GCF_019355615.1	R_sp._K15_93	*R_rhododendri_K15_93		GCF_019355615.1_ASM1935561v1_R_sp._K15_93_genomic	0.972849	0.998228	0.994791	1	0.972849	0.999982	0.972193		0.785202	0.936495	0.817102	1	0.785202	1.003	0.766007
GCF_007000325.2	R_rhododendri_rho-6.2	R_rhododendri_rho-6.2		GCF_007000325.2_ASM700032v2_R_rhododendri_rho-6.2_genomic	1	0.973504	0.973176	0.972849	1	0.972853	0.995647		0.999999	0.885016	0.867885	0.877596	1	0.877713	0.90676
GCF_019355575.1	R_sp._K1_93	*R_rhododendri_K1_93		GCF_019355575.1_ASM1935557v1_R_sp._K1_93_genomic	0.972853	0.998231	0.994745	0.999982	0.972853	1	0.972163		0.785327	0.943043	0.814446	1.00303	0.785327	1	0.766026
GCF_019355555.1	R_sp._L51_94	*R_rhododendri_L51_94		GCF_019355555.1_ASM1935555v1_R_sp._L51_94_genomic	0.995647	0.972994	0.972755	0.972193	0.995647	0.972163	1		0.89279	0.85803	0.852272	0.842953	0.89279	0.842952	1
Assembly	Original strain	This study strain	Identity		GCF_003627795.1_ASM362779v1_R_sp._CCGE531_genomic	GCF_003627775.1_ASM362777v1_R_sp._CCGE532_genomic	Coverage	GCF_003627795.1_ASM362779v1_R_sp._CCGE531_genomic	GCF_003627775.1_ASM362777v1_R_sp._CCGE532_genomic
GCF_003627795.1	R_sp._CCGE531	*R_tax_group_A2_CCGE531		GCF_003627795.1_ASM362779v1_R_sp._CCGE531_genomic	1	0.998754		1	0.951422
GCF_003627775.1	R_sp._CCGE532	*R_tax_group_A1_CCGE532		GCF_003627775.1_ASM362777v1_R_sp._CCGE532_genomic	0.998754	1		0.98128	1
Assembly	Original strain	This study strain	Identity		R_tropici_genomic	GCF_000330885.1_ASM33088v1_R_tropici_CIAT_899_genomic	Coverage	R_tropici_genomic	GCF_000330885.1_ASM33088v1_R_tropici_CIAT_899_genomic
GCF_000330885.1				R_tropici_genomic	1	1		1	0.999999
GCF_000330885.1	R_tropici_CIAT_899	R_tropici_CIAT_899		GCF_000330885.1_ASM33088v1_R_tropici_CIAT_899_genomic	1	1		0.999999	1
Assembly	Original strain	This study strain	Identity		GCF_019357455.1_ASM1935745v1_R_sp._AB2_73_genomic	R_dioscoreae_genomic	GCF_020871915.1_ASM2087191v1_R_sp._AB2_73_genomic	Coverage	GCF_019357455.1_ASM1935745v1_R_sp._AB2_73_genomic	R_dioscoreae_genomic	GCF_020871915.1_ASM2087191v1_R_sp._AB2_73_genomic
GCF_019357455.1	R_sp._AB2_73	*R_dioscoreae_AB2_73_1		GCF_019357455.1_ASM1935745v1_R_sp._AB2_73_genomic	1	0.95512	0.99999		1	0.792648	1
GCF_009176325.1				R_dioscoreae_genomic	0.95512	1	0.955124		0.823426	1	0.823567
GCF_020871915.1	R_sp._AB2_73	*R_dioscoreae_AB2_73_2		GCF_020871915.1_ASM2087191v1_R_sp._AB2_73_genomic	0.99999	0.955124	1		0.994186	0.788174	1
Assembly	Original strain	This study strain	Identity		GCF_016864595.1_ASM1686459v1_R_rhizogenes_LBA9402_genomic	GCF_018138105.1_ASM1813810v1_R_rhizogenes_A4_genomic	R_rhizogenes_genomic	GCF_017584205.1_ASM1758420v1_R_rhizogenes_CA75_95_genomic	Coverage	GCF_016864595.1_ASM1686459v1_R_rhizogenes_LBA9402_genomic	GCF_018138105.1_ASM1813810v1_R_rhizogenes_A4_genomic	R_rhizogenes_genomic	GCF_017584205.1_ASM1758420v1_R_rhizogenes_CA75_95_genomic
GCF_016864595.1	R_rhizogenes_LBA9402	R_rhizogenes_LBA9402		GCF_016864595.1_ASM1686459v1_R_rhizogenes_LBA9402_genomic	1	0.993379	1	0.992814		1	0.951462	1	0.866394
GCF_018138105.1	R_rhizogenes_A4	R_rhizogenes_A4		GCF_018138105.1_ASM1813810v1_R_rhizogenes_A4_genomic	0.993379	1	0.993379	0.991834		0.831602	1	0.831602	0.850112
GCF_016864595.1				R_rhizogenes_genomic	1	0.993379	1	0.992814		1	0.951462	1	0.866394
GCF_017584205.1	R_rhizogenes_CA75_95	R_rhizogenes_CA75_95		GCF_017584205.1_ASM1758420v1_R_rhizogenes_CA75_95_genomic	0.992814	0.991834	0.992814	1		0.768396	0.862624	0.768396	1
Assembly	Original strain	This study strain	Identity		GCF_003627755.1_ASM362775v1_R_jaguaris_CCGE525_genomic	R_jaguaris_genomic	Coverage	GCF_003627755.1_ASM362775v1_R_jaguaris_CCGE525_genomic	R_jaguaris_genomic
GCF_003627755.1	R_jaguaris_CCGE525	R_jaguaris_CCGE525		GCF_003627755.1_ASM362775v1_R_jaguaris_CCGE525_genomic	1	1		1	1
GCF_003627755.1				R_jaguaris_genomic	1	1		1	1
Assembly	Original strain	This study strain	Identity		GCF_025200735.1_ASM2520073v1_R_tropici_CB3060_genomic	GCF_029714265.1_ASM2971426v1_R_sp._CB3171_genomic	GCF_002944315.1_ASM294431v1_R_sp._NXC24_genomic	Coverage	GCF_025200735.1_ASM2520073v1_R_tropici_CB3060_genomic	GCF_029714265.1_ASM2971426v1_R_sp._CB3171_genomic	GCF_002944315.1_ASM294431v1_R_sp._NXC24_genomic
GCF_025200735.1	R_tropici_CB3060	*R_tax_group_B2_CB3060		GCF_025200735.1_ASM2520073v1_R_tropici_CB3060_genomic	1	0.980662	0.989726		1	0.866231	0.871033
GCF_029714265.1	R_sp._CB3171	*R_tax_group_B3_CB3171		GCF_029714265.1_ASM2971426v1_R_sp._CB3171_genomic	0.980662	1	0.976729		0.800901	1	0.806948
GCF_002944315.1	R_sp._NXC24	*R_tax_group_B1_NXC24		GCF_002944315.1_ASM294431v1_R_sp._NXC24_genomic	0.989726	0.976729	1		0.868656	0.870391	1
Assembly	Original strain	This study strain	Identity		R_favelukesii_genomic	R_tibeticum_genomic	GCF_021044665.1_ASM2104466v1_R_sp._T136_genomic	Coverage	R_favelukesii_genomic	R_tibeticum_genomic	GCF_021044665.1_ASM2104466v1_R_sp._T136_genomic
GCF_000577275.2				R_favelukesii_genomic	1	0.963277	0.999682		1	0.727335	0.974306
GCF_900108425.1				R_tibeticum_genomic	0.963277	1	0.963594		0.79643	1	0.793547
GCF_021044665.1	R_sp._T136	*R_tibeticum_T136		GCF_021044665.1_ASM2104466v1_R_sp._T136_genomic	0.999682	0.963594	1		0.953067	0.708905	1
Assembly	Original strain	This study strain	Identity		GCF_016864535.1_ASM1686453v1_R_sp._BG6_genomic	GCF_009498215.1_ASM949821v1_R_grahamii_BG7_genomic	Coverage	GCF_016864535.1_ASM1686453v1_R_sp._BG6_genomic	GCF_009498215.1_ASM949821v1_R_grahamii_BG7_genomic
GCF_016864535.1	R_sp._BG6	*R_tax_group_C2_BG6		GCF_016864535.1_ASM1686453v1_R_sp._BG6_genomic	1	0.9999		1	1.00692
GCF_009498215.1	R_grahamii_BG7	*R_tax_group_C1_BG7		GCF_009498215.1_ASM949821v1_R_grahamii_BG7_genomic	0.9999	1		1.00538	1
Assembly	Original strain	This study strain	Identity		GCF_025200715.1_ASM2520071v1_R_sullae_WSM1592_genomic	R_sullae_genomic	Coverage	GCF_025200715.1_ASM2520071v1_R_sullae_WSM1592_genomic	R_sullae_genomic
GCF_025200715.1	R_sullae_WSM1592	R_sullae_WSM1592		GCF_025200715.1_ASM2520071v1_R_sullae_WSM1592_genomic	1	1		1	0.999999
GCF_025200715.1				R_sullae_genomic	1	1		0.999999	1
Assembly	Original strain	This study strain	Identity		GCF_001908375.1_ASM190837v1_R_etli_8C-3_genomic	R_azibense_genomic	Coverage	GCF_001908375.1_ASM190837v1_R_etli_8C-3_genomic	R_azibense_genomic
GCF_001908375.1	R_etli_8C-3	*R_azibense_8C-3		GCF_001908375.1_ASM190837v1_R_etli_8C-3_genomic	1	0.995952		1	0.882881
GCF_004342325.1				R_azibense_genomic	0.995952	1		0.960581	1
Assembly	Original strain	This study strain	Identity		GCF_022354485.1_ASM2235448v1_R_gallicum_M101_genomic	GCF_000816845.1_ASM81684v1_R_gallicum_bv._gallicum_R602sp_genomic	R_gallicum_genomic	R_mongolense_genomic	GCF_001908615.1_ASM190861v1_R_gallicum_IE4872_genomic	GCF_029714385.1_ASM2971438v1_R_sp._CC1099_genomic	GCF_015353075.1_ASM1535307v1_R_sp._007_genomic	Coverage	GCF_022354485.1_ASM2235448v1_R_gallicum_M101_genomic	GCF_000816845.1_ASM81684v1_R_gallicum_bv._gallicum_R602sp_genomic	R_gallicum_genomic	R_mongolense_genomic	GCF_001908615.1_ASM190861v1_R_gallicum_IE4872_genomic	GCF_029714385.1_ASM2971438v1_R_sp._CC1099_genomic	GCF_015353075.1_ASM1535307v1_R_sp._007_genomic
GCF_022354485.1	R_gallicum_M101	R_gallicum_M101		GCF_022354485.1_ASM2235448v1_R_gallicum_M101_genomic	1	0.962882	0.962882	0.957521	0.983717	0.989122	0.986727		1	0.74379	0.74379	0.738417	0.786286	0.819156	0.7887
GCF_000816845.1	R_gallicum_bv._gallicum_R602sp	R_gallicum_bv._gallicum_R602sp		GCF_000816845.1_ASM81684v1_R_gallicum_bv._gallicum_R602sp_genomic	0.962882	1	1	0.94641	0.963366	0.964128	0.962956		0.738472	1	0.999999	0.732736	0.800121	0.731781	0.726003
GCF_000816845.1				R_gallicum_genomic	0.962882	1	1	0.946416	0.963366	0.964128	0.962956		0.738472	0.999999	1	0.732636	0.800121	0.731781	0.726003
GCF_900099775.1				R_mongolense_genomic	0.957521	0.94641	0.946416	1	0.955251	0.95793	0.958126		0.796628	0.796192	0.796084	1	0.796322	0.803018	0.803619
GCF_001908615.1	R_gallicum_IE4872	R_gallicum_IE4872		GCF_001908615.1_ASM190861v1_R_gallicum_IE4872_genomic	0.983717	0.963366	0.963366	0.955251	1	0.985344	0.986335		0.763638	0.782671	0.782671	0.716872	1	0.755202	0.75706
GCF_029714385.1	R_sp._CC1099	*R_gallicum_CC1099		GCF_029714385.1_ASM2971438v1_R_sp._CC1099_genomic	0.989122	0.964128	0.964128	0.95793	0.985344	1	0.987624		0.832785	0.749314	0.749314	0.756724	0.790538	1	0.821204
GCF_015353075.1	R_sp._007	*R_gallicum_007		GCF_015353075.1_ASM1535307v1_R_sp._007_genomic	0.986727	0.962956	0.962956	0.958126	0.986335	0.987624	1		0.753108	0.698232	0.698232	0.711281	0.744335	0.771312	1
Assembly	Original strain	This study strain	Identity		R_lentis_genomic	GCF_017352135.1_ASM1735213v1_R_lentis_BLR27_genomic	Coverage	R_lentis_genomic	GCF_017352135.1_ASM1735213v1_R_lentis_BLR27_genomic
GCF_017352135.1				R_lentis_genomic	1	1		1	0.999999
GCF_017352135.1	R_lentis_BLR27	R_lentis_BLR27		GCF_017352135.1_ASM1735213v1_R_lentis_BLR27_genomic	1	1		0.999999	1
Assembly	Original strain	This study strain	Identity		GCF_017357265.1_ASM1735726v1_R_bangladeshense_PLR8-1a_genomic	R_bangladeshense_genomic	GCF_017357245.1_ASM1735724v1_R_bangladeshense_BLR175_genomic	Coverage	GCF_017357265.1_ASM1735726v1_R_bangladeshense_PLR8-1a_genomic	R_bangladeshense_genomic	GCF_017357245.1_ASM1735724v1_R_bangladeshense_BLR175_genomic
GCF_017357265.1	R_bangladeshense_PLR8-1a	R_bangladeshense_PLR8-1a		GCF_017357265.1_ASM1735726v1_R_bangladeshense_PLR8-1a_genomic	1	0.98954	0.98954		1	0.895798	0.895798
GCF_017357245.1				R_bangladeshense_genomic	0.98954	1	1		0.953569	1	0.999999
GCF_017357245.1	R_bangladeshense_BLR175	R_bangladeshense_BLR175		GCF_017357245.1_ASM1735724v1_R_bangladeshense_BLR175_genomic	0.98954	1	1		0.953569	0.999999	1
Assembly	Original strain	This study strain	Identity		GCF_000092045.1_ASM9204v1_R_etli_CFN_42_genomic	GCF_002119845.1_ASM211984v1_R_etli_NXC12_genomic	GCF_000442435.1_ASM44243v1_R_etli_bv._mimosae_str._Mim1_genomic	R_etli_genomic	Coverage	GCF_000092045.1_ASM9204v1_R_etli_CFN_42_genomic	GCF_002119845.1_ASM211984v1_R_etli_NXC12_genomic	GCF_000442435.1_ASM44243v1_R_etli_bv._mimosae_str._Mim1_genomic	R_etli_genomic
GCF_000092045.1	R_etli_CFN_42 R_etli_CFN_42			GCF_000092045.1_ASM9204v1_R_etli_CFN_42_genomic	1	0.987673	0.987668	0.987686		1	0.8862	0.87893	0.886129
GCF_002119845.1	R_etli_NXC12 R_etli_NXC12			GCF_002119845.1_ASM211984v1_R_etli_NXC12_genomic	0.987673	1	0.990673	1		0.856476	1	0.905834	0.999999
GCF_000442435.1	R_etli_bv._mimosae_str._Mim1	R_etli_bv._mimosae_str._Mim1		GCF_000442435.1_ASM44243v1_R_etli_bv._mimosae_str._Mim1_genomic	0.987668	0.990673	1	0.990704		0.79739	0.850318	1	0.850065
GCF_002119845.1				R_etli_genomic	0.987686	1	0.990704	1		0.856408	0.999999	0.905564	1
Assembly	Original strain	This study strain	Identity		GCF_001664465.1_ASM166446v1_R_sp._N6212_genomic	R_esperanzae_genomic	GCF_001664345.1_ASM166434v1_R_sp._N113_genomic	GCF_001664085.1_ASM166408v1_R_sp._N1341_genomic	GCF_002117725.1_ASM211772v1_R_sp._TAL182_genomic	GCF_001664525.1_ASM166452v1_R_sp._N871_genomic	GCF_001664325.1_ASM166432v1_R_sp._N621_genomic	GCF_001664305.1_ASM166430v1_R_sp._N1314_genomic	GCF_001664265.1_ASM166426v1_R_esperanzae_N561_genomic	GCF_001664145.1_ASM166414v1_R_sp._N731_genomic	GCF_001664545.1_ASM166454v1_R_sp._N741_genomic	Coverage	GCF_001664465.1_ASM166446v1_R_sp._N6212_genomic	R_esperanzae_genomic	GCF_001664345.1_ASM166434v1_R_sp._N113_genomic	GCF_001664085.1_ASM166408v1_R_sp._N1341_genomic	GCF_002117725.1_ASM211772v1_R_sp._TAL182_genomic	GCF_001664525.1_ASM166452v1_R_sp._N871_genomic	GCF_001664325.1_ASM166432v1_R_sp._N621_genomic	GCF_001664305.1_ASM166430v1_R_sp._N1314_genomic	GCF_001664265.1_ASM166426v1_R_esperanzae_N561_genomic	GCF_001664145.1_ASM166414v1_R_sp._N731_genomic	GCF_001664545.1_ASM166454v1_R_sp._N741_genomic
GCF_001664465.1	R_sp._N6212	*R_esperanzae_N6212		GCF_001664465.1_ASM166446v1_R_sp._N6212_genomic	1	0.999895	0.999881	0.999871	0.981087	0.999933	0.999984	0.985896	0.999895	0.985895	0.999883		1	0.994545	0.998294	0.99507	0.903333	0.994579	1.00313	0.930376	0.994545	0.930377	0.994618
GCF_001664265.1				R_esperanzae_genomic	0.999895	1	0.999725	0.999731	0.981011	0.999926	0.999887	0.98587	1	0.985868	0.99975		0.986219	1	0.99711	0.990724	0.897326	1.00159	0.986258	0.922649	0.999999	0.922651	0.990728
GCF_001664345.1	R_sp._N113	*R_esperanzae_N113		GCF_001664345.1_ASM166434v1_R_sp._N113_genomic	0.999881	0.999725	1	0.999952	0.981059	0.999684	0.999873	0.985868	0.999725	0.985867	0.999943		0.983005	0.990128	1	0.998375	0.890807	0.990139	0.98002	0.916933	0.990128	0.916934	0.999029
GCF_001664085.1	R_sp._N1341	*R_esperanzae_N1341		GCF_001664085.1_ASM166408v1_R_sp._N1341_genomic	0.999871	0.999731	0.999952	1	0.981071	0.999667	0.999882	0.98588	0.999731	0.985878	0.999971		0.975163	0.979101	0.99362	1	0.886826	0.980678	0.975319	0.912829	0.979096	0.91283	1.00034
GCF_002117725.1	R_sp._TAL182	*R_esperanzae_TAL182		GCF_002117725.1_ASM211772v1_R_sp._TAL182_genomic	0.981087	0.981011	0.981059	0.981071	1	0.980989	0.981096	0.982379	0.981011	0.98238	0.981063		0.906443	0.908016	0.907776	0.908044	1	0.907101	0.906615	0.911865	0.908016	0.911865	0.907762
GCF_001664525.1	R_sp._N871	*R_esperanzae_N871		GCF_001664525.1_ASM166452v1_R_sp._N871_genomic	0.999933	0.999926	0.999684	0.999667	0.980989	1	0.999915	0.985827	0.999926	0.985826	0.999703		0.986199	1.00154	0.997067	0.992265	0.896373	1	0.986218	0.922948	1.00154	0.92295	0.993736
GCF_001664325.1	R_sp._N621	*R_esperanzae_N621		GCF_001664325.1_ASM166432v1_R_sp._N621_genomic	0.999984	0.999887	0.999873	0.999882	0.981096	0.999915	1	0.985888	0.999887	0.985887	0.999868		1.003	0.994454	0.995133	0.995098	0.903387	0.994468	1	0.930323	0.994454	0.930324	0.994409
GCF_001664305.1	R_sp._N1314	*R_esperanzae_N1314		GCF_001664305.1_ASM166430v1_R_sp._N1314_genomic	0.985896	0.98587	0.985868	0.98588	0.982379	0.985827	0.985888	1	0.98587	0.999991	0.985871		0.952603	0.952668	0.953441	0.953716	0.930447	0.953028	0.952674	1	0.952668	0.999998	0.953574
GCF_001664265.1	R_esperanzae_N561	R_esperanzae_N561		GCF_001664265.1_ASM166426v1_R_esperanzae_N561_genomic	0.999895	1	0.999725	0.999731	0.981011	0.999926	0.999887	0.98587	1	0.985846	0.99975		0.986219	0.999999	0.99711	0.990719	0.897326	1.00159	0.986258	0.922649	1	0.923	0.990728
GCF_001664145.1	R_sp._N731	*R_esperanzae_N731		GCF_001664145.1_ASM166414v1_R_sp._N731_genomic	0.985895	0.985868	0.985867	0.985878	0.98238	0.985826	0.985887	0.999991	0.985846	1	0.985869		0.952605	0.95267	0.953444	0.953718	0.930448	0.95303	0.952676	0.999999	0.95303	1	0.953576
GCF_001664545.1	R_sp._N741	*R_esperanzae_N741		GCF_001664545.1_ASM166454v1_R_sp._N741_genomic	0.999883	0.99975	0.999943	0.999971	0.981063	0.999703	0.999868	0.985871	0.99975	0.985869	1		0.974603	0.978988	0.994152	1.00022	0.886444	0.982013	0.974526	0.912583	0.978988	0.912585	1
Assembly	Original strain	This study strain	Identity		R_sophoriradicis_genomic	GCF_000172695.2_ASM17269v2_R_sp._Kim5_genomic	GCF_000698845.1_ASM69884v1_R_sp._IE4771_genomic	Coverage	R_sophoriradicis_genomic	GCF_000172695.2_ASM17269v2_R_sp._Kim5_genomic	GCF_000698845.1_ASM69884v1_R_sp._IE4771_genomic
GCF_003939025.1				R_sophoriradicis_genomic	1	0.996419	0.97419		1	0.956683	0.86079
GCF_000172695.2	R_sp._Kim5	*R_sophoriradicis_Kim5		GCF_000172695.2_ASM17269v2_R_sp._Kim5_genomic	0.996419	1	0.974732		0.935389	1	0.848805
GCF_000698845.1	R_sp._IE4771	*R_sophoriradicis_IE4771		GCF_000698845.1_ASM69884v1_R_sp._IE4771_genomic	0.97419	0.974732	1		0.812991	0.819921	1
Assembly	Original strain	This study strain	Identity		GCF_029369725.1_ASM2936972v1_R_croatiense_MC77_genomic	R_croatiense_genomic	GCF_022385315.1_ASM2238531v1_R_sp._K102_genomic	Coverage	GCF_029369725.1_ASM2936972v1_R_croatiense_MC77_genomic	R_croatiense_genomic	GCF_022385315.1_ASM2238531v1_R_sp._K102_genomic
GCF_029369725.1	R_croatiense_MC77	R_croatiense_MC77		GCF_029369725.1_ASM2936972v1_R_croatiense_MC77_genomic	1	0.983586	0.963986		1	0.939393	0.912031
GCF_019793465.1				R_croatiense_genomic	0.983586	1	0.963973		0.642498	1	0.902165
GCF_022385315.1	R_sp._K102	*R_croatiense_K102		GCF_022385315.1_ASM2238531v1_R_sp._K102_genomic	0.963986	0.963973	1		0.592969	0.857597	1
Assembly	Original strain	This study strain	Identity		GCF_017357225.1_ASM1735722v1_R_binae_BLR195_genomic	R_binae_genomic	Coverage	GCF_017357225.1_ASM1735722v1_R_binae_BLR195_genomic	R_binae_genomic
GCF_017357225.1	R_binae_BLR195	R_binae_BLR195		GCF_017357225.1_ASM1735722v1_R_binae_BLR195_genomic	1	1		1	0.999999
GCF_017357225.1				R_binae_genomic	1	1		0.999999	1
Assembly	Original strain	This study strain	Identity		GCF_001664385.1_ASM166438v1_R_phaseoli_R650_genomic	GCF_001664245.1_ASM166424v1_R_phaseoli_R620_genomic	R_phaseoli_genomic	GCF_001664405.1_ASM166440v1_R_phaseoli_N771_genomic	GCF_012241395.2_ASM1224139v2_R_phaseoli_S3_genomic	GCF_001664445.1_ASM166444v1_R_phaseoli_R611_genomic	GCF_001664165.1_ASM166416v1_R_phaseoli_N161_genomic	GCF_001664225.1_ASM166422v1_R_phaseoli_R723_genomic	GCF_001664365.1_ASM166436v1_R_phaseoli_N671_genomic	GCF_001664205.1_ASM166420v1_R_phaseoli_R630_genomic	GCF_001664425.1_ASM166442v1_R_phaseoli_N841_genomic	GCF_001664125.1_ASM166412v1_R_phaseoli_N831_genomic	GCF_000172715.2_ASM17271v2_R_phaseoli_Brasil_5_Bra5_genomic	GCF_001664105.1_ASM166410v1_R_phaseoli_N261_genomic	GCF_001664285.1_ASM166428v1_R_phaseoli_N931_genomic	GCF_001664185.1_ASM166418v1_R_phaseoli_R744_genomic	Coverage	GCF_001664385.1_ASM166438v1_R_phaseoli_R650_genomic	GCF_001664245.1_ASM166424v1_R_phaseoli_R620_genomic	R_phaseoli_genomic	GCF_001664405.1_ASM166440v1_R_phaseoli_N771_genomic	GCF_012241395.2_ASM1224139v2_R_phaseoli_S3_genomic	GCF_001664445.1_ASM166444v1_R_phaseoli_R611_genomic	GCF_001664165.1_ASM166416v1_R_phaseoli_N161_genomic	GCF_001664225.1_ASM166422v1_R_phaseoli_R723_genomic	GCF_001664365.1_ASM166436v1_R_phaseoli_N671_genomic	GCF_001664205.1_ASM166420v1_R_phaseoli_R630_genomic	GCF_001664425.1_ASM166442v1_R_phaseoli_N841_genomic	GCF_001664125.1_ASM166412v1_R_phaseoli_N831_genomic	GCF_000172715.2_ASM17271v2_R_phaseoli_Brasil_5_Bra5_genomic	GCF_001664105.1_ASM166410v1_R_phaseoli_N261_genomic	GCF_001664285.1_ASM166428v1_R_phaseoli_N931_genomic	GCF_001664185.1_ASM166418v1_R_phaseoli_R744_genomic
GCF_001664385.1	R_phaseoli_R650	R_phaseoli_R650		GCF_001664385.1_ASM166438v1_R_phaseoli_R650_genomic	1	0.997374	1	0.996946	0.998307	0.999975	0.982164	0.973161	0.996974	0.973877	0.984224	0.981326	0.971963	0.97315	0.981324	0.986026		1	0.955599	0.999999	0.950819	0.975634	0.997231	0.930509	0.916569	0.950843	0.911102	0.926102	0.921666	0.864761	0.916142	0.921321	0.877048
GCF_001664245.1	R_phaseoli_R620	R_phaseoli_R620		GCF_001664245.1_ASM166424v1_R_phaseoli_R620_genomic	0.997374	1	0.997384	0.998788	0.99694	0.997368	0.981575	0.972084	0.99881	0.972762	0.983042	0.981205	0.971829	0.972085	0.981191	0.987388		0.96934	1	0.969212	0.986624	0.980531	0.96973	0.933425	0.921399	0.990056	0.926727	0.933345	0.928778	0.8744	0.9214	0.928857	0.902795
GCF_001664385.1				R_phaseoli_genomic	1	0.997384	1	0.996946	0.998307	0.999975	0.982164	0.973161	0.996958	0.973872	0.984224	0.981325	0.971952	0.97315	0.981323	0.986009		0.999999	0.955473	1	0.950819	0.975634	0.997231	0.930557	0.916532	0.9509	0.910891	0.926102	0.921643	0.864968	0.916099	0.921302	0.877284
GCF_001664405.1	R_phaseoli_N771	R_phaseoli_N771		GCF_001664405.1_ASM166440v1_R_phaseoli_N771_genomic	0.996946	0.998788	0.996946	1	0.997182	0.996971	0.981346	0.972486	0.999931	0.973382	0.982283	0.981579	0.971884	0.972487	0.981579	0.987242		0.925988	0.947237	0.925988	1	0.941066	0.923745	0.901182	0.887279	0.999942	0.890281	0.911916	0.904095	0.842538	0.88728	0.904111	0.87285
GCF_012241395.2	R_phaseoli_S3	R_phaseoli_S3		GCF_012241395.2_ASM1224139v2_R_phaseoli_S3_genomic	0.998307	0.99694	0.998307	0.997182	1	0.998298	0.981823	0.973218	0.997189	0.975049	0.98385	0.980903	0.971941	0.973216	0.980889	0.986609		0.956488	0.947662	0.956488	0.947339	1	0.954007	0.907616	0.9073	0.947721	0.90661	0.9152	0.903252	0.850174	0.906928	0.902796	0.869868
GCF_001664445.1	R_phaseoli_R611	R_phaseoli_R611		GCF_001664445.1_ASM166444v1_R_phaseoli_R611_genomic	0.999975	0.997368	0.999975	0.996971	0.998298	1	0.982204	0.973071	0.996994	0.973796	0.984216	0.981342	0.971917	0.973064	0.981338	0.986082		1.00039	0.959007	1.00039	0.951516	0.976182	1	0.930731	0.916691	0.951586	0.911094	0.926593	0.921962	0.865471	0.916262	0.921616	0.879463
GCF_001664165.1	R_phaseoli_N161	R_phaseoli_N161		GCF_001664165.1_ASM166416v1_R_phaseoli_N161_genomic	0.982164	0.981575	0.982164	0.981346	0.981823	0.982204	1	0.972554	0.98135	0.97245	0.983448	0.982876	0.972273	0.972557	0.982877	0.981497		0.9313	0.920976	0.931348	0.926134	0.926571	0.928584	1	0.911431	0.926208	0.910543	0.926631	0.929099	0.866095	0.911556	0.929092	0.872805
GCF_001664225.1	R_phaseoli_R723	R_phaseoli_R723		GCF_001664225.1_ASM166422v1_R_phaseoli_R723_genomic	0.973161	0.972084	0.973161	0.972486	0.973218	0.973071	0.972554	1	0.972488	0.98008	0.973309	0.973308	0.977038	0.999984	0.973261	0.971315		0.91457	0.906358	0.914533	0.909086	0.923444	0.911808	0.908672	1	0.909022	0.920412	0.924139	0.911335	0.872811	1	0.911693	0.845194
GCF_001664365.1	R_phaseoli_N671	R_phaseoli_N671		GCF_001664365.1_ASM166436v1_R_phaseoli_N671_genomic	0.996974	0.99881	0.996958	0.999931	0.997189	0.996994	0.98135	0.972488	1	0.973374	0.982299	0.981614	0.971901	0.972488	0.981613	0.987289		0.92605	0.950573	0.926106	0.999984	0.941486	0.923852	0.901292	0.887254	1	0.890327	0.911933	0.903971	0.843331	0.887255	0.904055	0.873668
GCF_001664205.1	R_phaseoli_R630	R_phaseoli_R630		GCF_001664205.1_ASM166420v1_R_phaseoli_R630_genomic	0.973877	0.972762	0.973872	0.973382	0.975049	0.973796	0.97245	0.98008	0.973374	1	0.972452	0.97221	0.978099	0.980078	0.972192	0.970927		0.907524	0.910003	0.907315	0.910565	0.921126	0.904655	0.906198	0.918802	0.910574	1	0.906877	0.899345	0.86871	0.918675	0.899681	0.84586
GCF_001664425.1	R_phaseoli_N841	R_phaseoli_N841		GCF_001664425.1_ASM166442v1_R_phaseoli_N841_genomic	0.984224	0.983042	0.984224	0.982283	0.98385	0.984216	0.983448	0.973309	0.982299	0.972452	1	0.987309	0.972127	0.973311	0.987294	0.982627		0.90803	0.902159	0.90803	0.918097	0.915302	0.905647	0.907777	0.908085	0.918076	0.892685	1	0.927925	0.848538	0.908086	0.928006	0.852325
GCF_001664125.1	R_phaseoli_N831	R_phaseoli_N831		GCF_001664125.1_ASM166412v1_R_phaseoli_N831_genomic	0.981326	0.981205	0.981325	0.981579	0.980903	0.981342	0.982876	0.973308	0.981614	0.97221	0.987309	1	0.972197	0.973248	0.999973	0.981945		0.919052	0.913016	0.919029	0.925706	0.91872	0.916449	0.925678	0.910736	0.925541	0.90033	0.943709	1	0.862504	0.911084	0.999999	0.863018
GCF_000172715.2	R_phaseoli_Brasil_5_Bra5	R_phaseoli_Brasil_5_Bra5		GCF_000172715.2_ASM17271v2_R_phaseoli_Brasil_5_Bra5_genomic	0.971963	0.971829	0.971952	0.971884	0.971941	0.971917	0.972273	0.977038	0.971901	0.978099	0.972127	0.972197	1	0.977041	0.972223	0.971048		0.872621	0.869841	0.87283	0.872995	0.875075	0.870584	0.873225	0.88267	0.87378	0.880062	0.873293	0.872819	1	0.88267	0.872932	0.85271
GCF_001664105.1	R_phaseoli_N261	R_phaseoli_N261		GCF_001664105.1_ASM166410v1_R_phaseoli_N261_genomic	0.97315	0.972085	0.97315	0.972487	0.973216	0.973064	0.972557	0.999984	0.972488	0.980078	0.973311	0.973248	0.977041	1	0.97325	0.971315		0.914143	0.906358	0.914101	0.909086	0.923064	0.911381	0.908795	0.999999	0.909022	0.920284	0.924139	0.911682	0.87281	1	0.911739	0.845546
GCF_001664285.1	R_phaseoli_N931	R_phaseoli_N931		GCF_001664285.1_ASM166428v1_R_phaseoli_N931_genomic	0.981324	0.981191	0.981323	0.981579	0.980889	0.981338	0.982877	0.973261	0.981613	0.972192	0.987294	0.999973	0.972223	0.97325	1	0.981929		0.918663	0.913048	0.918644	0.925677	0.918211	0.91606	0.925625	0.911049	0.92558	0.900621	0.943745	0.99995	0.862572	0.911096	1	0.862873
GCF_001664185.1	R_phaseoli_R744	R_phaseoli_R744		GCF_001664185.1_ASM166418v1_R_phaseoli_R744_genomic	0.986026	0.987388	0.986009	0.987242	0.986609	0.986082	0.981497	0.971315	0.987289	0.970927	0.982627	0.981945	0.971048	0.971315	0.981929	1		0.885473	0.898547	0.885711	0.904865	0.895804	0.885112	0.88044	0.855177	0.905675	0.857351	0.877638	0.873785	0.853146	0.855534	0.873682	1
Assembly	Original strain	This study strain	Identity		GCF_005862185.2_ASM586218v2_R_hidalgonense_JKLM_19E_genomic	R_hidalgonense_genomic	Coverage	GCF_005862185.2_ASM586218v2_R_hidalgonense_JKLM_19E_genomic	R_hidalgonense_genomic
GCF_005862185.2	R_hidalgonense_JKLM_19E	R_hidalgonense_JKLM_19E		GCF_005862185.2_ASM586218v2_R_hidalgonense_JKLM_19E_genomic	1	1		1	0.999999
GCF_005862185.2				R_hidalgonense_genomic	1	1		0.999999	1
Assembly	Original strain	This study strain	Identity		R_redzepovicii_genomic	GCF_022354505.1_ASM2235450v1_R_sp._C104_genomic	Coverage	R_redzepovicii_genomic	GCF_022354505.1_ASM2235450v1_R_sp._C104_genomic
GCF_019793435.1				R_redzepovicii_genomic	1	0.995458		1	0.929053
GCF_022354505.1	R_sp._C104	*R_redzepovicii_C104		GCF_022354505.1_ASM2235450v1_R_sp._C104_genomic	0.995458	1		0.861494	1
Assembly	Original strain	This study strain	Identity		R_acidisoli_genomic	GCF_000021345.1_ASM2134v1_R_leguminosarum_bv._trifolii_WSM2304_genomic	GCF_002531755.2_ASM253175v2_R_acidisoli_FH23_genomic	Coverage	R_acidisoli_genomic	GCF_000021345.1_ASM2134v1_R_leguminosarum_bv._trifolii_WSM2304_genomic	GCF_002531755.2_ASM253175v2_R_acidisoli_FH23_genomic
GCF_002531755.2				R_acidisoli_genomic	1	0.967602	1		1	0.757171	0.999999
GCF_000021345.1	R_leguminosarum_bv._trifolii_WSM2304	*R_acidisoli_WSM2304		GCF_000021345.1_ASM2134v1_R_leguminosarum_bv._trifolii_WSM2304_genomic	0.967602	1	0.967581		0.826025	1	0.825987
GCF_002531755.2	R_acidisoli_FH23	R_acidisoli_FH23		GCF_002531755.2_ASM253175v2_R_acidisoli_FH23_genomic	1	0.967581	1		0.999999	0.757135	1
Assembly	Original strain	This study strain	Identity		GCF_028613695.1_R_binxianense	GCF_028994075.1_ASM2899407v1_R_sp._MJ22_genomic	GCF_028994275.1_ASM2899427v1_R_sp._BJ04_genomic	GCF_030053135.1_ASM3005313v1_R_sp._BT04_genomic		Coverage	GCF_028613695.1_R_binxianense	GCF_028994075.1_ASM2899407v1_R_sp._MJ22_genomic	GCF_028994275.1_ASM2899427v1_R_sp._BJ04_genomic	GCF_030053135.1_ASM3005313v1_R_sp._BT04_genomic
GCA_028613695.1				R_binxianense_genomic	1	0.996758	0.996228	0.989365			1	0.65286	0.652004	0.915058
GCF_028994075.1	R_sp._MJ22	*R_binxianense_MJ22		GCF_028994075.1_ASM2899407v1_R_sp._MJ22_genomic	0.996742	1	0.996229	0.991358			0.964265	1	0.959626	0.945977
GCF_028994275.1	R_sp._BJ04	*R_binxianense_BJ04		GCF_028994275.1_ASM2899427v1_R_sp._BJ04_genomic	0.996205	0.996229	1	0.991464			0.970626	0.967878	1	0.949471
GCF_030053135.1	R_sp._BT04	*R_binxianense_BT04		GCF_030053135.1_ASM3005313v1_R_sp._BT04_genomic	0.989362	0.991358	0.991452	1			0.888336	0.62172	0.61869	1
Assembly	Original strain	This study strain	Identity		GCF_024346605.1_ASM2434660v1_R_anhuiense_bv._trifolii_T24_genomic	R_anhuiense_genomic	Coverage	GCF_024346605.1_ASM2434660v1_R_anhuiense_bv._trifolii_T24_genomic	R_anhuiense_genomic
GCF_024346605.1	R_anhuiense_bv._trifolii_T24	R_anhuiense_bv._trifolii_T24		GCF_024346605.1_ASM2434660v1_R_anhuiense_bv._trifolii_T24_genomic	1	1		1	0.999999
GCF_024346605.1				R_anhuiense_genomic	1	1		0.999999	1
Assembly	Original strain	This study strain	Identity		R_indicum_genomic	GCF_005862305.2_ASM586230v2_R_indicum_JKLM_12A2_genomic	GCF_005860925.2_ASM586092v2_R_indicum_JKLM_13E_genomic	Coverage	R_indicum_genomic	GCF_005862305.2_ASM586230v2_R_indicum_JKLM_12A2_genomic	GCF_005860925.2_ASM586092v2_R_indicum_JKLM_13E_genomic
GCF_005862305.2				R_indicum_genomic	1	1	0.979276		1	0.999999	0.919218
GCF_005862305.2	R_indicum_JKLM_12A2	R_indicum_JKLM_12A2		GCF_005862305.2_ASM586230v2_R_indicum_JKLM_12A2_genomic	1	1	0.979282		0.999999	1	0.919361
GCF_005860925.2	R_indicum_JKLM_13E	R_indicum_JKLM_13E		GCF_005860925.2_ASM586092v2_R_indicum_JKLM_13E_genomic	0.979276	0.979282	1		0.914635	0.914777	1
Assembly	Original strain	This study strain	Identity		GCF_000769405.2_CC275e2020_R_brockwellii_CC275e_genomic	GCF_011604485.1_ASM1160448v1_R_leguminosarum_bv._trifolii_9B_genomic	R_brockwellii_genomic	Coverage	GCF_000769405.2_CC275e2020_R_brockwellii_CC275e_genomic	GCF_011604485.1_ASM1160448v1_R_leguminosarum_bv._trifolii_9B_genomic	R_brockwellii_genomic
GCF_000769405.2	R_brockwellii_CC275e	R_brockwellii_CC275e		GCF_000769405.2_CC275e2020_R_brockwellii_CC275e_genomic	1	0.984954	1		1	0.92361	0.999999
GCF_011604485.1	R_leguminosarum_bv._trifolii_9B	*R_brockwellii_9B		GCF_011604485.1_ASM1160448v1_R_leguminosarum_bv._trifolii_9B_genomic	0.984954	1	0.984954		0.934531	1	0.934531
GCF_000769405.2				R_brockwellii_genomic	1	0.984954	1		0.999999	0.92361	1
Assembly	Original strain	This study strain	Identity		R_acaciae_genomic	GCF_035923665.1_ASM3592366v1_R_johnstonii_TP5_genomic	GCF_021391715.1_ASM2139171v1_R_leguminosarum_Tp73_4_genomic	GCF_011604525.1_ASM1160452v1_R_leguminosarum_bv._trifolii_22B_genomic	GCF_000009265.1_ASM926v1_R_johnstonii_3841_genomic	R_johnstonii_genomic	GCF_035964835.1_ASM3596483v1_R_johnstonii_TP25_genomic	Coverage	R_acaciae_genomic	GCF_035923665.1_ASM3592366v1_R_johnstonii_TP5_genomic	GCF_021391715.1_ASM2139171v1_R_leguminosarum_Tp73_4_genomic	GCF_011604525.1_ASM1160452v1_R_leguminosarum_bv._trifolii_22B_genomic	GCF_000009265.1_ASM926v1_R_johnstonii_3841_genomic	R_johnstonii_genomic	GCF_035964835.1_ASM3596483v1_R_johnstonii_TP25_genomic
GCF_025941605.1				R_acaciae_genomic	1	0.959778	0.959951	0.959529	0.959909	0.959909	0.959841		1	0.837981	0.83221	0.830273	0.836507	0.836507	0.839704
GCF_035923665.1	R_johnstonii_TP5	R_johnstonii_TP5		GCF_035923665.1_ASM3592366v1_R_johnstonii_TP5_genomic	0.959778	1	0.991684	0.987301	0.996134	0.996134	0.996585		0.832881	1	0.926579	0.881932	0.925545	0.925545	0.958468
GCF_021391715.1	R_leguminosarum_Tp73_4	*R_johnstonii_Tp73_4		GCF_021391715.1_ASM2139171v1_R_leguminosarum_Tp73_4_genomic	0.959951	0.991684	1	0.986594	0.990969	0.990969	0.990809		0.822443	0.921311	1	0.885899	0.906652	0.906652	0.917225
GCF_011604525.1	R_leguminosarum_bv._trifolii_22B	*R_johnstonii_22B		GCF_011604525.1_ASM1160452v1_R_leguminosarum_bv._trifolii_22B_genomic	0.959529	0.987301	0.986594	1	0.986836	0.986836	0.987442		0.830118	0.887167	0.896252	1	0.881458	0.881458	0.888459
GCF_000009265.1	R_johnstonii_3841	R_johnstonii_3841		GCF_000009265.1_ASM926v1_R_johnstonii_3841_genomic	0.959909	0.996134	0.990969	0.986836	1	1	0.99522		0.808809	0.900379	0.887043	0.852432	1	0.999999	0.902266
GCF_000009265.1				R_johnstonii_genomic	0.959909	0.996134	0.990969	0.986836	1	1	0.99522		0.808809	0.900379	0.887043	0.852432	0.999999	1	0.902266
GCF_035964835.1	R_johnstonii_TP25	R_johnstonii_TP25		GCF_035964835.1_ASM3596483v1_R_johnstonii_TP25_genomic	0.959841	0.996585	0.990809	0.987442	0.99522	0.99522	1		0.836019	0.960104	0.924045	0.884726	0.929069	0.929069	1
Assembly	Original strain	This study strain	Identity		R_laguerreae_genomic	GCF_001679785.1_ASM167978v1_R_leguminosarum_Vaf10_genomic	GCF_017357305.1_ASM1735730v1_R_leguminosarum_GLR17_genomic	GCF_000517605.1_ASM51760v1_R_leguminosarum_bv._trifolii_WSM1689_genomic	GCF_021052325.1_ASM2105232v1_R_laguerreae_WSM1455_genomic	GCF_002240185.1_ASM224018v1_R_leguminosarum_bv._viciae_BIHB_1148_genomic	GCF_010365265.1_ASM1036526v1_R_leguminosarum_bv._viciae_248_genomic	GCF_021052345.1_ASM2105234v1_R_leguminosarum_bv._viciae_SU303_genomic	GCF_017348875.1_ASM1734887v1_R_leguminosarum_OyaliB_genomic	GCF_001890425.1_ASM189042v1_R_leguminosarum_Vaf-108_genomic	Coverage	R_laguerreae_genomic	GCF_001679785.1_ASM167978v1_R_leguminosarum_Vaf10_genomic	GCF_017357305.1_ASM1735730v1_R_leguminosarum_GLR17_genomic	GCF_000517605.1_ASM51760v1_R_leguminosarum_bv._trifolii_WSM1689_genomic	GCF_021052325.1_ASM2105232v1_R_laguerreae_WSM1455_genomic	GCF_002240185.1_ASM224018v1_R_leguminosarum_bv._viciae_BIHB_1148_genomic	GCF_010365265.1_ASM1036526v1_R_leguminosarum_bv._viciae_248_genomic	GCF_021052345.1_ASM2105234v1_R_leguminosarum_bv._viciae_SU303_genomic	GCF_017348875.1_ASM1734887v1_R_leguminosarum_OyaliB_genomic	GCF_001890425.1_ASM189042v1_R_leguminosarum_Vaf-108_genomic
GCF_019778565.1				R_laguerreae_genomic	1	0.950227	0.954399	0.958621	0.98253	0.95398	0.954938	0.954172	0.957077	0.95243		1	0.81735	0.798993	0.818372	0.874809	0.825135	0.812432	0.820209	0.855207	0.820414
GCF_001679785.1	R_leguminosarum_Vaf10	*R_laguerreae_Vaf10		GCF_001679785.1_ASM167978v1_R_leguminosarum_Vaf10_genomic	0.950227	1	0.948445	0.946675	0.951494	0.956801	0.948672	0.956096	0.955587	0.963819		0.70184	1	0.681284	0.677984	0.687848	0.682949	0.682235	0.697944	0.711408	0.819709
GCF_017357305.1	R_leguminosarum_GLR17	*R_laguerreae_GLR17		GCF_017357305.1_ASM1735730v1_R_leguminosarum_GLR17_genomic	0.954399	0.948445	1	0.948054	0.955275	0.948683	0.966625	0.949238	0.950631	0.950543		0.783414	0.777941	1	0.756371	0.786892	0.755528	0.831208	0.76978	0.776428	0.794981
GCF_000517605.1	R_leguminosarum_bv._trifolii_WSM1689	*R_laguerreae_WSM1689		GCF_000517605.1_ASM51760v1_R_leguminosarum_bv._trifolii_WSM1689_genomic	0.958621	0.946675	0.948054	1	0.958762	0.948251	0.948073	0.948873	0.951337	0.947988		0.872147	0.84145	0.822101	1	0.861342	0.83365	0.82307	0.831852	0.847357	0.833449
GCF_021052325.1	R_laguerreae_WSM1455	R_laguerreae_WSM1455		GCF_021052325.1_ASM2105232v1_R_laguerreae_WSM1455_genomic	0.98253	0.951494	0.955275	0.958762	1	0.954086	0.955474	0.95457	0.95742	0.953279		0.923483	0.845625	0.847193	0.853203	1	0.852507	0.854696	0.864919	0.882801	0.850301
GCF_002240185.1	R_leguminosarum_bv._viciae_BIHB_1148	*R_laguerreae_BIHB_1148		GCF_002240185.1_ASM224018v1_R_leguminosarum_bv._viciae_BIHB_1148_genomic	0.95398	0.956801	0.948683	0.948251	0.954086	1	0.949543	0.977778	0.956592	0.956933		0.872498	0.841003	0.814782	0.82715	0.853929	1	0.828115	0.900055	0.867785	0.843202
GCF_010365265.1	R_leguminosarum_bv._viciae_248	*R_laguerreae_248		GCF_010365265.1_ASM1036526v1_R_leguminosarum_bv._viciae_248_genomic	0.954938	0.948672	0.966625	0.948073	0.955474	0.949543	1	0.950711	0.952291	0.951587		0.835023	0.81661	0.87131	0.793796	0.832161	0.804939	1	0.823487	0.820071	0.842558
GCF_021052345.1	R_leguminosarum_bv._viciae_SU303	*R_laguerreae_SU303		GCF_021052345.1_ASM2105234v1_R_leguminosarum_bv._viciae_SU303_genomic	0.954172	0.956096	0.949238	0.948873	0.95457	0.977778	0.950711	1	0.955925	0.956175		0.85292	0.845229	0.816398	0.811691	0.852008	0.885143	0.833162	1	0.863327	0.847395
GCF_017348875.1	R_leguminosarum_OyaliB	*R_laguerreae_OyaliB		GCF_017348875.1_ASM1734887v1_R_leguminosarum_OyaliB_genomic	0.957077	0.955587	0.950631	0.951337	0.95742	0.956592	0.952291	0.955925	1	0.958042		0.842743	0.816418	0.780327	0.783523	0.824084	0.808718	0.786257	0.818118	1	0.817089
GCF_001890425.1	R_leguminosarum_Vaf-108	*R_laguerreae_Vaf-108		GCF_001890425.1_ASM189042v1_R_leguminosarum_Vaf-108_genomic	0.95243	0.963819	0.950543	0.947988	0.953279	0.956933	0.951587	0.956175	0.958042	1		0.714519	0.8314	0.706137	0.681116	0.701517	0.694502	0.713953	0.709714	0.722148	1
Assembly	Original strain	This study strain	Identity		GCF_025152745.1_ASM2515274v1_R_leguminosarum_bv._viciae_WSM4643_genomic	GCF_025200775.1_ASM2520077v1_R_leguminosarum_bv._viciae_WSM1274_genomic	GCF_025152725.1_ASM2515272v1_R_leguminosarum_bv._viciae_SRDI969_genomic	Coverage	GCF_025152745.1_ASM2515274v1_R_leguminosarum_bv._viciae_WSM4643_genomic	GCF_025200775.1_ASM2520077v1_R_leguminosarum_bv._viciae_WSM1274_genomic	GCF_025152725.1_ASM2515272v1_R_leguminosarum_bv._viciae_SRDI969_genomic
GCF_025152745.1	R_leguminosarum_bv._viciae_WSM4643	*R_tax_group_D2_WSM4643		GCF_025152745.1_ASM2515274v1_R_leguminosarum_bv._viciae_WSM4643_genomic	1	0.975819	0.975288		1	0.894692	0.915363
GCF_025200775.1	R_leguminosarum_bv._viciae_WSM1274	*R_tax_group_D2_WSM1274		GCF_025200775.1_ASM2520077v1_R_leguminosarum_bv._viciae_WSM1274_genomic	0.975819	1	0.982113		0.813936	1	0.880598
GCF_025152725.1	R_leguminosarum_bv._viciae_SRDI969	*R_tax_group_D2_SRDI969		GCF_025152725.1_ASM2515272v1_R_leguminosarum_bv._viciae_SRDI969_genomic	0.975288	0.982113	1		0.861426	0.910931	1
Assembly	Original strain	This study strain	Identity		GCF_035963955.1_ASM3596395v1_R_ruizarguesonis_TP33_genomic	GCF_021052425.1_ASM2105242v1_R_ruizarguesonis_TA1_genomic	GCF_017357285.1_ASM1735728v1_R_ruizarguesonis_NZLR24_genomic	R_ruizarguesonis_genomic	GCF_001927265.3_ASM192726v3_R_ruizarguesonis_RCAM_1026_genomic	Coverage	GCF_035963955.1_ASM3596395v1_R_ruizarguesonis_TP33_genomic	GCF_021052425.1_ASM2105242v1_R_ruizarguesonis_TA1_genomic	GCF_017357285.1_ASM1735728v1_R_ruizarguesonis_NZLR24_genomic	R_ruizarguesonis_genomic	GCF_001927265.3_ASM192726v3_R_ruizarguesonis_RCAM_1026_genomic
GCF_035963955.1	R_ruizarguesonis_TP33	R_ruizarguesonis_TP33		GCF_035963955.1_ASM3596395v1_R_ruizarguesonis_TP33_genomic	1	0.983216	0.982872	0.982872	0.984678		1	0.924989	0.874231	0.874231	0.885451
GCF_021052425.1	R_ruizarguesonis_TA1	R_ruizarguesonis_TA1		GCF_021052425.1_ASM2105242v1_R_ruizarguesonis_TA1_genomic	0.983216	1	0.981185	0.981185	0.98127		0.941505	1	0.878551	0.878551	0.889061
GCF_017357285.1	R_ruizarguesonis_NZLR24	R_ruizarguesonis_NZLR24		GCF_017357285.1_ASM1735728v1_R_ruizarguesonis_NZLR24_genomic	0.982872	0.981185	1	1	0.983303		0.86818	0.857165	1	0.999999	0.870604
GCF_017357285.1				R_ruizarguesonis_genomic	0.982872	0.981185	1	1	0.983297		0.86818	0.857165	0.999999	1	0.87101
GCF_001927265.3	R_ruizarguesonis_RCAM_1026	R_ruizarguesonis_RCAM_1026		GCF_001927265.3_ASM192726v3_R_ruizarguesonis_RCAM_1026_genomic	0.984678	0.98127	0.983303	0.983297	1		0.939153	0.926441	0.929841	0.930276	1
Assembly	Original strain	This study strain	Identity		GCF_035969035.1_ASM3596903v1_R_leguminosarum_TP16_genomic	GCF_035921825.1_ASM3592182v1_R_beringeri_TP6_genomic	GCF_035971255.1_ASM3597125v1_R_beringeri_TP13_genomic	R_beringeri_genomic	R_indigoferae_genomic	GCF_035965735.1_ASM3596573v1_R_beringeri_TP24_genomic	GCF_002953715.1_ASM295371v1_R_leguminosarum_Norway_genomic	GCF_002243365.1_ASM224336v1_R_leguminosarum_bv._viciae_BIHB_1217_genomic	GCF_011604565.1_ASM1160456v1_R_leguminosarum_bv._trifolii_4B_genomic	GCF_011604505.1_ASM1160450v1_R_leguminosarum_bv._trifolii_23B_genomic	GCF_034554815.1_ASM3455481v1_R_indigoferae_CIP-108029_genomic	GCF_011604545.1_ASM1160454v1_R_leguminosarum_bv._trifolii_3B_genomic	GCF_030053175.1_ASM3005317v1_R_leguminosarum_BT01_genomic	GCF_003290405.1_ASM329040v1_R_leguminosarum_ATCC_14479_genomic	GCF_002948295.1_ASM294829v1_R_leguminosarum_bv._viciae_UPM791_genomic	R_leguminosarum_genomic	GCF_021391595.1_ASM2139159v1_R_leguminosarum_Gr_12_7_genomic	GCF_029714245.1_ASM2971424v1_R_leguminosarum_CC283b_genomic	Coverage	GCF_035969035.1_ASM3596903v1_R_leguminosarum_TP16_genomic	GCF_035921825.1_ASM3592182v1_R_beringeri_TP6_genomic	GCF_035971255.1_ASM3597125v1_R_beringeri_TP13_genomic	R_beringeri_genomic	R_indigoferae_genomic	GCF_035965735.1_ASM3596573v1_R_beringeri_TP24_genomic	GCF_002953715.1_ASM295371v1_R_leguminosarum_Norway_genomic	GCF_002243365.1_ASM224336v1_R_leguminosarum_bv._viciae_BIHB_1217_genomic	GCF_011604565.1_ASM1160456v1_R_leguminosarum_bv._trifolii_4B_genomic	GCF_011604505.1_ASM1160450v1_R_leguminosarum_bv._trifolii_23B_genomic	GCF_034554815.1_ASM3455481v1_R_indigoferae_CIP-108029_genomic	GCF_011604545.1_ASM1160454v1_R_leguminosarum_bv._trifolii_3B_genomic	GCF_030053175.1_ASM3005317v1_R_leguminosarum_BT01_genomic	GCF_003290405.1_ASM329040v1_R_leguminosarum_ATCC_14479_genomic	GCF_002948295.1_ASM294829v1_R_leguminosarum_bv._viciae_UPM791_genomic	R_leguminosarum_genomic	GCF_021391595.1_ASM2139159v1_R_leguminosarum_Gr_12_7_genomic	GCF_029714245.1_ASM2971424v1_R_leguminosarum_CC283b_genomic
GCF_035921825.1	R_beringeri_TP6	R_beringeri_TP6		GCF_035921825.1_ASM3592182v1_R_beringeri_TP6_genomic	0.951079	1	0.98974	0.990707	0.950279	0.991571	0.957251	0.949954	0.950873	0.951707	0.950279	0.950861	0.951162	0.951502	0.95011	0.951663	0.991116	0.950164		0.823766	1	0.928706	0.914602	0.828356	0.931438	0.839937	0.826494	0.829232	0.836744	0.828356	0.828829	0.806792	0.836945	0.826699	0.840674	0.914829	0.834432
GCF_035971255.1	R_beringeri_TP13	R_beringeri_TP13		GCF_035971255.1_ASM3597125v1_R_beringeri_TP13_genomic	0.950565	0.98974	1	0.992781	0.949956	0.98992	0.957051	0.950231	0.950315	0.950874	0.949956	0.950332	0.9508	0.950372	0.950019	0.952878	0.990941	0.950215		0.821316	0.919168	1	0.931226	0.819765	0.914485	0.8412	0.813647	0.825129	0.828519	0.819765	0.823723	0.797556	0.815984	0.817006	0.841827	0.911017	0.822709
GCF_004306515.1				R_beringeri_genomic	0.950487	0.990707	0.992781	1	0.949463	0.99083	0.957171	0.949734	0.950324	0.950631	0.949463	0.950307	0.950423	0.950257	0.949683	0.952307	0.990966	0.949929		0.813932	0.906144	0.932187	1	0.825839	0.933761	0.845564	0.810347	0.817183	0.824071	0.825839	0.816793	0.797167	0.817367	0.813651	0.834189	0.909043	0.824593
GCF_034554815.1				R_indigoferae_genomic	0.979423	0.950279	0.949956	0.949463	1	0.949692	0.946732	0.979353	0.979389	0.978929	1	0.9794	0.979079	0.976529	0.978856	0.978119	0.950173	0.979126		0.840412	0.813569	0.813486	0.818669	1	0.813297	0.818234	0.853771	0.845573	0.850112	0.999999	0.844218	0.837509	0.837111	0.861532	0.846626	0.811542	0.855051
GCF_035965735.1	R_beringeri_TP24	R_beringeri_TP24		GCF_035965735.1_ASM3596573v1_R_beringeri_TP24_genomic	0.950952	0.991571	0.98992	0.99083	0.949692	1	0.957422	0.949992	0.950787	0.951467	0.949692	0.950816	0.950941	0.950912	0.950116	0.952092	0.990416	0.950042		0.80798	0.921436	0.914053	0.932357	0.819187	1	0.832887	0.809809	0.813245	0.821862	0.819187	0.811382	0.793677	0.828451	0.811444	0.82674	0.903189	0.824899
GCF_002953715.1	R_leguminosarum_Norway	R_leguminosarum_Norway		GCF_002953715.1_ASM295371v1_R_leguminosarum_Norway_genomic	0.947097	0.957251	0.957051	0.957171	0.946732	0.957422	1	0.947425	0.947052	0.947382	0.946731	0.947036	0.947445	0.947037	0.947663	0.94753	0.956913	0.947788		0.772496	0.809289	0.818915	0.822315	0.802706	0.811206	1	0.788191	0.773507	0.784521	0.802639	0.774714	0.772589	0.781236	0.792076	0.77977	0.812732	0.79249
GCF_002243365.1	R_leguminosarum_bv._viciae_BIHB_1217	R_leguminosarum_bv._viciae_BIHB_1217		GCF_002243365.1_ASM224336v1_R_leguminosarum_bv._viciae_BIHB_1217_genomic	0.982566	0.949954	0.950231	0.949734	0.979353	0.949992	0.947425	1	0.981887	0.98737	0.979406	0.981885	0.982383	0.977276	0.998081	0.986444	0.950389	0.998307		0.83632	0.779867	0.775711	0.771768	0.820248	0.772418	0.771891	1	0.833301	0.856735	0.820154	0.833238	0.825654	0.835109	0.906937	0.866285	0.776319	0.894572
GCF_011604565.1	R_leguminosarum_bv._trifolii_4B	R_leguminosarum_bv._trifolii_4B		GCF_011604565.1_ASM1160456v1_R_leguminosarum_bv._trifolii_4B_genomic	0.993566	0.950873	0.950315	0.950324	0.979389	0.950787	0.947052	0.981887	1	0.983151	0.979475	0.999974	0.980567	0.976569	0.98375	0.982474	0.950672	0.981635		0.947854	0.819339	0.823745	0.814971	0.85067	0.812266	0.793224	0.872587	1	0.901263	0.850408	0.999959	0.868666	0.869839	0.899696	0.892425	0.808358	0.871281
GCF_011604505.1	R_leguminosarum_bv._trifolii_23B	R_leguminosarum_bv._trifolii_23B		GCF_011604505.1_ASM1160450v1_R_leguminosarum_bv._trifolii_23B_genomic	0.983492	0.951707	0.950874	0.950631	0.978929	0.951467	0.947382	0.98737	0.983151	1	0.978947	0.983146	0.981982	0.977593	0.98645	0.986569	0.950943	0.986728		0.869634	0.791523	0.791875	0.786811	0.818784	0.785884	0.770228	0.858888	0.862849	1	0.818471	0.862719	0.84681	0.844267	0.872305	0.900152	0.781875	0.880133
GCF_034554815.1	R_indigoferae_CIP-108029	*R_leguminosarum_CIP-108029		GCF_034554815.1_ASM3455481v1_R_indigoferae_CIP-108029_genomic	0.979423	0.950279	0.949956	0.949463	1	0.949692	0.946731	0.979406	0.979475	0.978947	1	0.979479	0.979063	0.976516	0.97886	0.978123	0.950181	0.979119		0.840412	0.813569	0.813486	0.818669	0.999999	0.813297	0.818165	0.853674	0.845312	0.849787	1	0.843981	0.837795	0.837012	0.861299	0.846752	0.81037	0.855222
GCF_011604545.1	R_leguminosarum_bv._trifolii_3B	R_leguminosarum_bv._trifolii_3B		GCF_011604545.1_ASM1160454v1_R_leguminosarum_bv._trifolii_3B_genomic	0.993563	0.950861	0.950332	0.950307	0.9794	0.950816	0.947036	0.981885	0.999974	0.983146	0.979479	1	0.980566	0.976571	0.983756	0.982475	0.950693	0.98163		0.947771	0.818954	0.822354	0.814595	0.84932	0.810417	0.794474	0.872534	0.999975	0.901141	0.849082	1	0.868679	0.869823	0.900042	0.892431	0.807015	0.870941
GCF_030053175.1	R_leguminosarum_BT01	R_leguminosarum_BT01		GCF_030053175.1_ASM3005317v1_R_leguminosarum_BT01_genomic	0.980932	0.951162	0.9508	0.950423	0.979079	0.950941	0.947445	0.982383	0.980567	0.981982	0.979063	0.980566	1	0.977451	0.980811	0.981452	0.951024	0.981637		0.830914	0.759085	0.758181	0.75703	0.802307	0.75485	0.754433	0.823276	0.827167	0.842255	0.802581	0.827168	1	0.808443	0.827603	0.835161	0.759206	0.830142
GCF_003290405.1	R_leguminosarum_ATCC_14479	R_leguminosarum_ATCC_14479		GCF_003290405.1_ASM329040v1_R_leguminosarum_ATCC_14479_genomic	0.976942	0.951502	0.950372	0.950257	0.976529	0.950912	0.947037	0.977276	0.976569	0.977593	0.976516	0.976571	0.977451	1	0.977653	0.977477	0.950134	0.977034		0.826622	0.791452	0.779638	0.780154	0.805997	0.791924	0.76675	0.836932	0.83249	0.843989	0.805902	0.832462	0.812548	1	0.824383	0.832014	0.779577	0.848489
GCF_002948295.1	R_leguminosarum_bv._viciae_UPM791	R_leguminosarum_bv._viciae_UPM791		GCF_002948295.1_ASM294829v1_R_leguminosarum_bv._viciae_UPM791_genomic	0.983424	0.95011	0.950019	0.949683	0.978856	0.950116	0.947663	0.998081	0.98375	0.98645	0.97886	0.983756	0.980811	0.977653	1	0.985343	0.950303	0.99768		0.860294	0.791504	0.79034	0.786283	0.839846	0.785331	0.787075	0.920242	0.871794	0.882883	0.839619	0.872116	0.84217	0.834655	1	0.886036	0.786969	0.891786
GCF_004306555.1				R_leguminosarum_genomic	0.983149	0.951663	0.952878	0.952307	0.978119	0.952092	0.94753	0.986444	0.982474	0.986569	0.978123	0.982475	0.981452	0.977477	0.985343	1	0.951025	0.985886		0.900637	0.83025	0.840016	0.831535	0.851325	0.825352	0.799266	0.906695	0.892001	0.939779	0.851452	0.891993	0.876644	0.868928	0.913959	1	0.819305	0.908619
GCF_021391595.1	R_leguminosarum_Gr_12_7	R_leguminosarum_Gr_12_7		GCF_021391595.1_ASM2139159v1_R_leguminosarum_Gr_12_7_genomic	0.950748	0.991116	0.990941	0.990966	0.950173	0.990416	0.956913	0.950389	0.950672	0.950943	0.950181	0.950693	0.951024	0.950134	0.950303	0.951025	1	0.950456		0.788957	0.884314	0.889767	0.886924	0.79873	0.882539	0.815375	0.79529	0.790829	0.798974	0.797577	0.789503	0.780006	0.796888	0.794544	0.80192	1	0.804072
GCF_029714245.1	R_leguminosarum_CC283b	R_leguminosarum_CC283b		GCF_029714245.1_ASM2971424v1_R_leguminosarum_CC283b_genomic	0.982315	0.950164	0.950215	0.949929	0.979126	0.950042	0.947788	0.998307	0.981635	0.986728	0.979119	0.98163	0.981637	0.977034	0.99768	0.985886	0.950456	1		0.823805	0.776656	0.77369	0.774662	0.810311	0.776116	0.765552	0.882413	0.820744	0.865994	0.810474	0.820411	0.821224	0.835133	0.866946	0.856324	0.774223	1
Singletons
Assembly	Original strain	This study strain
GCF_024707525.1	R_sp._TH2	R_sp._TH2
GCF_029537235.1	R_sp._32-5_1	**R_sp._32-5_1
GCF_029223885.1	R_gei_ZFJT.2T	**R_gei._ZFJT.2T
GCF_002600635.1	R_sp._ACO-34A	**R_sp._ACO-34A
GCF_021729845.1	R_sp._SL42	**R_sp._SL42
GCF_016806065.1	R_rosettiformans_MAE2-X	*R_sp._MAE2-X
GCF_030369675.1	R_sp._SSM4.3	**R_sp._SSM4.3
GCF_030378245.1	R_sp._CSC1952	**R_sp._CSC1952
GCF_030435705.1	R_sp._SSA_523_SSA5.23	**R_sp._SSA_523
GCF_017357485.1	R_sp._ZX09	**R_sp._ZX09
GCF_002005205.3	R_rhizogenes_K599	**R_sp._K599
GCF_002277895.1	R_sp._11515TR_10195	R_sp._11515TR_10195
GCF_014189535.1	R_lusitanum_629	*R_sp._629
GCF_029714285.1	R_sp._CB3090	R_sp._CB3090
GCF_016864575.1	R_sp._BG4	R_sp._BG4
GCF_018987265.1	R_sp._WYJ-E13	R_sp._WYJ-E13
GCF_024721175.1	R_sp._Pop5	R_sp._Pop5
GCF_017948245.1	R_sp._NLR16a	R_sp._NLR16a
GCF_002117485.1	R_sp._NXC14	R_sp._NXC14
GCF_000172795.2	R_sp._CIAT894	R_sp._CIAT894
GCF_017357385.1	R_sp._NZLR1	R_sp._NZLR1
GCF_030053155.1	R_sp._BT03	R_sp._BT03
GCF_001664485.1	R_sp._N324	R_sp._N324
GCF_000023185.1	R_leguminosarum_bv._trifolii_WSM1325	*R_sp._WSM1325

## Sheet: Table S4
Table S4. Color code of Figure S1.
color	number	pfam-A	gene
	1	Autoind_synth	luxI
	2	Autoind_bind|GerE or Autoind_bind|Autoind_bind or GerE	luxR
	3	ABC_tran
	4	HTH_1|LysR_substrate	nodD
	5	BPD_transp_2
	6	Peripla_BP_6
	7	HTH_IclR|IclR
	8	ABC_tran|BCA_ABC_TP_C
	9	Glyoxalase
	10	HTH_18
	11	AMP-binding|AMP-binding_C
	12	p450|p450
	13	Pyr_redox_2
	14	AP_endonuc_2|Glyoxalase_5|Glyoxalase
	15	Shikimate_dh_N|SDH_C
	16	Gln-synt_N_2|Gln-synt_C
	17	Rieske|LigXa_C
	18	PRC
	19	Bac_globin
	20	HTH_3|SKI
	21	Fer2 or Fer2_4
	22	MFS_1
	23	Abhydrolase_1
	24	ABC_membrane|ABC_tran
	25	SBP_bac_5
	26	AhpC-TSA|1-cysPrx_C
	27	ABC_tran|oligo_HPY|ABC_tran|oligo_HPY
	28	OppC_N|BPD_transp_1
	29	MFS_1|MFS_1
	30	OCD_Mu_crystall
	31	BPD_transp_1_N|BPD_transp_1
	32	AraC_binding|HTH_18
	33	DUF2161
	34	Trypsin_2|PDZ_2|PDZ_2
	35	DnaJ
	36	DUF899
	37	Glyco_hydro_38N|Alpha-mann_mid|Glyco_hydro_38C|Glyco_hydro38C2
	38	Thioredoxin_3|Pyr_redox_2
	39	NTP_transf_2
	40	B12-binding|Radical_SAM|DUF4070
	41	AAA_18
	42	BON|BON|BON|BON|OmpA
	43	OMP_b-brl	rhiD
	44	HTH_Tnp_1
	45	Phage_integrase
	46		rhiA
	47		rhiB
	48	Collar or Collar|Collar	rhiC
	49	HemolysinCabind|HemolysinCabind or HemolysinCabind|HemolysinCabind|HemolysinCabind	nodO
	50	Asn_synthase|Asn_synthase or Asn_synthase
	51	TnpB_IS66
	52	MaoC_dehydratas	nodM
	53	GATase_6|SIS|SIS
	54	Mac|Hexapep|Hexapep|Hexapep	nodL
	55	OEP|OEP	nodT
	56	IstB_IS21
	57	Oxidored_nitro	nifE|N|D
	58	LZ_Tnp_IS66|zf-IS66|DDE_Tnp_IS66|DDE_Tnp_IS66_C
	59	DUF3364|Oxidored_nitro	nifK
	60	PP-binding	nodF
	61	ketoacyl-synt|Ketoacyl-synt_C	nodE
	62	Fer4_NifH	nifH
	63	Fer4|Fer4	fdxB
	64	Sigma54_AID|Sigma54_CBD|Sigma54_DBD
	65	HTH_25
	66	Phage_int_SAM_1|Phage_int_SAM_1|Phage_integrase or Phage_int_SAM_1|Phage_integrase
	67	GntR|FCD
	68	BPD_transp_1
	69	DUF2934
	70	SBP_bac_8
	71	ABC_tran|TOBE_2 or ABC_tran|TOBE_2|TOBE_2
	72	Response_reg
	73	Asp_Glu_race
	74	DUF4174
	75		cinS
	76	Flavin_Reduct
	77	HbpS-like
	78	SIMPL
	79	UPF0047
	80	DUF922
	81	BPD_transp_1|BPD_transp_1
	82	Glyco_hydro_38N|DUF5054
	83	DUF1428
	84	Acetyltransf_1
	85	GIY-YIG
	86	Trypsin_2|PAN_4|PAN_4
	87	GlcNAc_2-epim
	88	Hydrolase
	89	TIR_2
	90	Zn-ribbon_8
	91	BON
	92	Methyltransf_21
	93	DUF982
	94	DUF1236 or DUF1236|DUF1236
	95	Response_reg|Trans_reg_C
	96	adh_short_C2
	97	NTP_transf_9
	98	DUF5054
	99	Carb_anhydrase
	100	MethyltransfD12
	101	Phage_Mu_Gp48
	102	Baseplate_J
	103	GP46
	104	Phage_Mu_Gp45
	105	GpP-like_1st
	106	DNA_circ_N
	107	DUF2799|ATG16
	108	Abhydrolase_3
	109	DUF2357
	110	AAA_5
	111	AAA_11|AAA_12|MTES_1575
	112	MtlR
	113	DndB
	114	Fic
	115	HTH_23
	116	Ni_hydr_CYTB
	117	RibD_C
	118	Sigma70_r2|Sigma70_r4_2
	119	Cupin_6|HTH_18
	120	Dabb
	121	PhageMin_Tail|PhageMin_Tail|PhageMin_Tail
	122	Phage_AlpA
	123	DDE_Tnp_IS66|DDE_Tnp_IS66_C
	124	HIT|PLDc_2|ResIII|Helicase_C|DUF3427
	125	DUF4287
	126	DUF262|DUF262|DUF1524
	127	ATG16|ATG16|ATG16|CENP-F_leu_zip
	128	RmuC|RmuC|RmuC|RmuC
	129	HisKA|HATPase_c
	130	Ank_2|Ank_2
	131	YHS
	132	Guanylate_cyc|FlgO|TPR_17|TPR_17|TPR_17|TPR_19
	133	Wzy_C|Wzy_C|Wzy_C
	134	Glyco_transf_25
	135	CLP_protease|Mu-like_gpT|Mu-like_gpT
	136	Phage_Nu1
	137	HTH_36
	138	HTH_32|rve_3
	139	Abhydrolase_3|Abhydrolase_3
	140	VIT1
	141	DUF302
	142	EF-hand_5|EF-hand_5
	143	PepSY or PepSY_2
	144	T4SS-DNA_transf	traG
	145	TraD	traD
	146	Ala_racemase_N|Ala_racemase_C
	147	EamA|EamA
	148	AAT
	149	MmgE_PrpD_N|MmgE_PrpD_C
	150	Hydrolase_6|Hydrolase_like|Hydrolase_like
	151	DUF736
	152	LZ_Tnp_IS66|zf-IS66|DDE_Tnp_IS66
	153	Pyr_redox_2|SO_alpha_A3
	154	Polbeta|HEPN
	155	HTH_3|HTH_26
	156	MobA_MobL|AAA_30|Viral_helicase1|Bep_C_terminal|Bep_C_terminal	traA
	157	Cytochrome_CBB3
	158	AAA_16|Sigma70_r4_2|TPR_12|TPR_12|TPR_12|GerE
	159	Dodecin
	160	HTH_AsnC-type|AsnC_trans_reg
	161	HAD_2
	162	Bac_luciferase
	163	Aminotran_5
	164	Ribonuc_L-PSP
	165	FeS_assembly_P
	166	DUF1127
	167	LysE
	168	Isochorismatase
	169	SufBD_N|SUFBD
	170	SufBD_N|SufBD_N|SUFBD
	171	Abhydrolase_1|Abhydrolase_1
	172	Fe-S_biosyn
	173	Flg_bb_rod|Flg_bbr_C
	174	GDC-P|GDC-P|GDC-P
	175	GCV_H
	176	GCV_T|GCV_T_C
	177	DUF1775|PCuAC
	178	Flavodoxin_5
	179	CRCB
	180	PseudoU_synth_2
	181	Patatin
	182	ATP12
	183	tRNA-synt_1b
	184	AnmK
	185	Agenet|Agenet
	186	TadE
	187	GFA
	188	LPAM_1
	189	ABC_trans_aux
	190	DUF2865
	191	Nitroreductase
	192	CN_hydrolase|NAD_synthase
	193	DAHP_synth_2
	194	GGDEF
	195	Tad
	196	STAS_2|MlaE or STAS|MlaE
	197	Metallophos or Metallophos_2|Metallophos_2
	198	malic|Malic_M|PTA_PTB or Malic_M|PTA_PTB
	199	Sulfatase
	200	Pyr_redox_2|Pyr_redox_dim
	201	DeoRC|Rib_5-P_isom_A
	202	adh_short
	203	FMN_red
	204	MlaD|DUF948|DUF948|DUF948|DUF948
	205	Abhydrolase_6
	206	DUF2059
	207	HPPK
	208	FolB
	209	Pterin_bind
	210	DUF4096
	211	DDE_Tnp_1
	212	MerR|MerR-DNA-bind
	213	MR_MLE_N|MR_MLE_C
	214	MFS_1_like
	215	Scaffold|PG_binding_1|YkuD
	216	Lyase_1|FumaraseC_C
	217	MlaD|Mce4_CUP1|Mce4_CUP1
	218	TetR_N|TetR_C_40
	219	Tad|Tad_C
	220	DPPIV_N|PD40|PD40|PD40|PD40|PD40
	221	SpoU_methylase
	222	Coprogen_oxidas
	223	Hpt
	224	HAMP|MCPsignal|MCPsignal|MCPsignal
	225	PD40|PD40|PD40|PD40|PD40|PD40
	226	DUF1003
	227	HisKA_7TM|Sulfatase
	228	CHASE4
	229	LacI|Peripla_BP_4
	230	PhyH
	231	malic|malic|Malic_M
	232	Coprogen_oxidas|BON
	233	PD40|PD40|PD40|PD40|PD40 or PD40|PD40|PD40|PD40
	234	DUF2059|DUF2059 or DUF2059|DUF2059|DUF2059
	235	Apolipoprotein|ApoLp-III
	236	4HBT
	237	ParE_toxin
	238	PfkB
	239	Glyco_transf_4|Glycos_transf_1
	240	Wzy_C
	241	CoA_binding_3|Bac_transf
	242	Poly_export|SLBB
	243	Wzz|GNVR|AAA_31
	244	Acetyltransf_6
	245	DUF2842
	246	COX15-CtaA
	247	APH_6_hur
	248	Semialdhyde_dh|Semialdhyde_dh
	249	Arginase
	250	Ribosomal_S9
	251	Ribosomal_L13
	252	CoA_binding_2
	253	FliO
	254	PAS_4|PAS_4|PAS_4|HisKA|HATPase_c|Response_reg

## Sheet: Table S5
Table S5. Summary of strains in which plasmids carrying one or more QSSs were identified.
	Strains	Plasmids per strain (≥1 QSS )	QSS in Plasmid 1	QSS in Plasmid 2	QSS in Plasmid 3	QSS in Plasmid 4	Plasmids count	QSS count
Table S5.1	59	1	1	-	-	-	59	59
Table S5.2	15	1	2	-	-	-	15	30
Table S5.3	2	1	3	-	-	-	2	6
Table S5.4	22	2	1	1	-	-	44	44
Table S5.5	13	2	1	2	-	-	26	39
Table S5.6	2	2	1	3	-	-	4	8
Table S5.7	3	3	1	1	1	-	9	9
Table S5.8	2	3	2	1	1	-	6	8
Table S5.9	1	4	1	1	1	1	4	4
	Total:
	119						169	207
Table S5.1 Strains that each possessed a plasmid with a single QSS.
	Assembly	new_name	Accession_1	PL_group_1	LuxIR_1	category_1
1	GCF_000009265.1	R_johnstonii_3841	NC_008381.1	77	1	C
2	GCF_000023185.1	*R_sp._WSM1325	NC_012853.1	77	1	B
3	GCF_000816845.1	R_gallicum_bv._gallicum_R602sp	NZ_CP006879.1	77	1	D
4	GCF_000517605.1	*R_laguerreae_WSM1689	NZ_CP007048.1	77	1	C
5	GCF_001664465.1	*R_esperanzae_N6212	NZ_CP013494.1	11	1	G
6	GCF_001664325.1	*R_esperanzae_N621	NZ_CP013499.1	11	1	G
7	GCF_001664265.1	R_esperanzae_N561	NZ_CP013504.1	11	1	G
8	GCF_001664085.1	*R_esperanzae_N1341	NZ_CP013510.1	11	1	G
9	GCF_001664345.1	*R_esperanzae_N113	NZ_CP013521.1	11	1	G
10	GCF_001664225.1	R_phaseoli_R723	NZ_CP013531.1	4	1	G
11	GCF_001664385.1	R_phaseoli_R650	NZ_CP013536.1	4	1	A
12	GCF_001664205.1	R_phaseoli_R630	NZ_CP013541.1	4	1	G
13	GCF_001664245.1	R_phaseoli_R620	NZ_CP013546.1	4	1	G
14	GCF_001664445.1	R_phaseoli_R611	NZ_CP013551.1	4	1	A
15	GCF_001664285.1	R_phaseoli_N931	NZ_CP013556.1	4	1	A
16	GCF_001664425.1	R_phaseoli_N841	NZ_CP013562.1	4	1	G
17	GCF_001664125.1	R_phaseoli_N831	NZ_CP013567.1	4	1	A
18	GCF_001664405.1	R_phaseoli_N771	NZ_CP013573.1	4	1	G
19	GCF_001664365.1	R_phaseoli_N671	NZ_CP013579.1	4	1	G
20	GCF_001664105.1	R_phaseoli_N261	NZ_CP013584.1	4	1	G
21	GCF_001664165.1	R_phaseoli_N161	NZ_CP013589.1	4	1	G
22	GCF_001664525.1	*R_esperanzae_N871	NZ_CP013594.1	11	1	G
23	GCF_001664545.1	*R_esperanzae_N741	NZ_CP013600.1	11	1	G
24	GCF_001664485.1	R_sp._N324	NZ_CP013635.1	77	1	A
25	GCF_001908375.1	*R_azibense_8C-3	NZ_CP017242.1	77	1	B
26	GCF_002005205.3	**R_sp._K599	NZ_CP019703.3	77	1	B
27	GCF_000172715.2	R_phaseoli_Brasil_5_Bra5	NZ_CP020900.1	4	1	A
28	GCF_002117725.1	*R_esperanzae_TAL182	NZ_CP021029.1	28	1	A
29	GCF_000172695.2	*R_sophoriradicis_Kim5	NZ_CP021127.1	53	1	A
30	GCF_002600635.1	**R_sp._ACO-34A	NZ_CP021375.1	77	1	B
31	GCF_002240185.1	*R_laguerreae_BIHB_1148	NZ_CP022567.1	77	1	A
32	GCF_002277895.1	R_sp._11515TR_10195	NZ_CP022999.1	77	1	A
33	GCF_017357485.1	**R_sp._ZX09	NZ_CP031365.1	77	1	B
34	GCF_016806065.1	*R_sp._MAE2-X	NZ_CP032406.1	77	1	B
35	GCF_002531755.2	R_acidisoli_FH23	NZ_CP035000.1	77	1	A
36	GCF_008000915.1	*R_rhizophilum_WL3	NZ_CP042825.1	77	1	B
37	GCF_016864595.1	R_rhizogenes_LBA9402	NZ_CP044124.1	59	1	B
38	GCF_010669145.1	R_oryzihabitans_M15	NZ_CP048637.1	77	1	B
39	GCF_017584205.1	R_rhizogenes_CA75_95	NZ_CP049215.1	77	1	B
40	GCF_005862305.2	R_indicum_JKLM_12A2	NZ_CP054024.1	54	1	C
41	GCF_005860925.2	R_indicum_JKLM_13E	NZ_CP054035.1	54	1	C
42	GCF_012241395.2	R_phaseoli_S3	NZ_CP064935.1	4	1	G
43	GCF_017348875.1	*R_laguerreae_OyaliB	NZ_CP071402.1	77	1	C
44	GCF_019355575.1	*R_rhododendri_K1_93	NZ_CP072150.1	30	1	B
45	GCF_019355615.1	*R_rhododendri_K15_93	NZ_CP072155.1	30	1	B
46	GCF_019355815.1	*R_rhododendri_B21_90	NZ_CP072166.1	30	1	B
47	GCF_021052345.1	*R_laguerreae_SU303	NZ_CP088096.1	77	1	C
48	GCF_021391595.1	R_leguminosarum_Gr_12_7	NZ_CP090091.1	77	1	D
49	GCF_021391715.1	*R_johnstonii_Tp73_4	NZ_CP090100.1	72	1	C
50	GCF_022354485.1	R_gallicum_M101	NZ_CP092345.1	77	1	D
51	GCF_024721175.1	R_sp._Pop5	NZ_CP099402.1	77	1	A
52	GCF_025200775.1	*R_tax_group_D2_WSM1274	NZ_CP104139.1	77	1	C
53	GCF_003240565.2	R_tumorigenes_1078	NZ_CP117256.1	77	1	A
54	GCF_029691985.1	R_tumorigenes_932	NZ_CP117262.1	77	1	A
55	GCF_007000325.2	R_rhododendri_rho-6.2	NZ_CP117269.1	77	1	A
56	GCF_029223885.1	**R_gei._ZFJT.2T	NZ_CP119410.1	77	1	B
57	GCF_029537235.1	**R_sp._32-5_1	NZ_CP120640.1	77	1	B
58	GCF_030053175.1	R_leguminosarum_BT01	NZ_CP125637.1	10	1	G
59	GCF_030435705.1	**R_sp._SSA_523	NZ_CP129381.1	77	1	A
Table S5.2. Strains with one plasmid carrying two QSSs.
	Assembly	new_name	Accession_1	PL_group_1	LuxIR_1	category_1
1	GCF_001664185.1	R_phaseoli_R744	NZ_CP013526.1	4	2	G
2	GCF_001679785.1	*R_laguerreae_Vaf10	NZ_CP016290.1	77	2	D
3	GCF_001890425.1	*R_laguerreae_Vaf-108	NZ_CP018235.1	77	2	B
4	GCF_002953715.1	R_leguminosarum_Norway	NZ_CP025015.1	77	2	D
5	GCF_002948295.1	R_leguminosarum_bv._viciae_UPM791	NZ_CP025505.1	77	2	D
6	GCF_010365265.1	*R_laguerreae_248	NZ_CP048285.1	77	2	D
7	GCF_011604525.1	*R_johnstonii_22B	NZ_CP050096.1	20	2	C
8	GCF_011604485.1	*R_brockwellii_9B	NZ_CP050102.1	20	2	C
9	GCF_011604565.1	R_leguminosarum_bv._trifolii_4B	NZ_CP050107.1	20	2	C
10	GCF_011604545.1	R_leguminosarum_bv._trifolii_3B	NZ_CP050112.1	20	2	C
11	GCF_017357385.1	R_sp._NZLR1	NZ_CP071635.1	65	2	D
12	GCF_021052325.1	R_laguerreae_WSM1455	NZ_CP088091.1	77	2	C
13	GCF_034554815.1	*R_leguminosarum_CIP-108029	NZ_CP140639.1	77	2	B
14	GCF_035923665.1	R_johnstonii_TP5	NZ_CP140821.1	22	2	B
15	GCF_035971255.1	R_beringeri_TP13	NZ_CP140874.1	77	2	D
Table S5.3 Strains with one plasmid carrying three QSSs.
	Assembly	new_name	Accession_1	PL_group_1	LuxIR_1	category_1
1	GCF_035921825.1	R_beringeri_TP6	NZ_CP140809.1	22	3	D
2	GCF_035964835.1	R_johnstonii_TP25	NZ_CP140849.1	22	3	D
Table S5.4. Strains with two plasmids carrying one QSSs.
	Assembly	new_name	Accession_1	PL_group_1	LuxIR_1	category_1	Accession_2	PL_group_2	LuxIR_2	category_2
1	GCF_000092045.1	R_etli_CFN_42	NC_007762.1	31	1	B	NC_007766.1	77	1	A
2	GCF_000330885.1	R_tropici_CIAT_899	NC_020060.1	77	1	B	NC_020061.1	66	1	D
3	GCF_000442435.1	R_etli_bv._mimosae_str._Mim1	NC_021910.1	77	1	B	NC_021911.1	40	1	G
4	GCF_001908615.1	R_gallicum_IE4872	NZ_CP017102.1	77	1	B	NZ_CP017104.1	77	1	D
5	GCF_002119845.1	R_etli_NXC12	NZ_CP020910.1	77	1	D	NZ_CP020911.1	40	1	G
6	GCF_000172795.2	R_sp._CIAT894	NZ_CP020949.1	77	1	B	NZ_CP020952.1	77	1	A
7	GCF_003627795.1	*R_tax_group_A2_CCGE531	NZ_CP032685.1	74	1	A	NZ_CP032687.1	66	1	D
8	GCF_003627775.1	*R_tax_group_A1_CCGE532	NZ_CP032690.1	74	1	A	NZ_CP032692.1	77	1	D
9	GCF_000769405.2	R_brockwellii_CC275e	NZ_CP053444.1	77	1	A	NZ_CP053445.1	77	1	B
10	GCF_005862185.2	R_hidalgonense_JKLM_19E	NZ_CP054028.1	77	1	G	NZ_CP054030.1	77	1	C
11	GCF_020871915.1	*R_dioscoreae_AB2_73_2	NZ_CP067072.1	68	1	A	NZ_CP067074.1	51	1	A
12	GCF_017352135.1	R_lentis_BLR27	NZ_CP071455.1	77	1	A	NZ_CP071458.1	77	1	C
13	GCF_017357245.1	R_bangladeshense_BLR175	NZ_CP071613.1	42	1	A	NZ_CP071615.1	77	1	D
14	GCF_019355735.1	*R_rhododendri_B230_85	NZ_CP072159.1	77	1	B	NZ_CP072160.1	77	1	B
15	GCF_019357455.1	*R_dioscoreae_AB2_73_1	NZ_CP072173.1	68	1	A	NZ_CP072175.1	51	1	A
16	GCF_018138105.1	R_rhizogenes_A4	NZ_CP073112.1	77	1	B	NZ_CP073113.1	59	1	B
17	GCF_022385315.1	*R_croatiense_K102	NZ_CP092434.1	31	1	B	NZ_CP092437.1	77	1	A
18	GCF_024346605.1	R_anhuiense_bv._trifolii_T24	NZ_CP098802.1	77	1	D	NZ_CP098804.1	77	1	A
19	GCF_025152745.1	*R_tax_group_D2_WSM4643	NZ_CP104041.1	56	1	A	NZ_CP104042.1	77	1	C
20	GCF_029714245.1	R_leguminosarum_CC283b	NZ_CP121636.1	10	1	G	NZ_CP121639.1	77	1	C
21	GCF_030053155.1	R_sp._BT03	NZ_CP125641.1	77	1	A	NZ_CP125646.1	77	1	B
22	GCF_030053135.1	*R_binxianense_BT04	NZ_CP125649.1	31	1	B	NZ_CP125651.1	77	1	A
Table S5.5. Strains carrying two plasmids, one with a single QSS and the other with two QSSs.
	Assembly	new_name	Accession_1	PL_group_1	LuxIR_1	category_1	Accession_2	PL_group_2	LuxIR_2	category_2
1	GCF_002243365.1	R_leguminosarum_bv._viciae_BIHB_1217	NZ_CP022666.1	10	1	G	NZ_CP022669.1	65	2	D
2	GCF_002944315.1	*R_tax_group_B1_NXC24	NZ_CP024313.1	77	1	D	NZ_CP024314.1	35	2	A
3	GCF_003627755.1	R_jaguaris_CCGE525	NZ_CP032695.1	77	1	G	NZ_CP032696.1	77	2	D
4	GCF_011604505.1	R_leguminosarum_bv._trifolii_23B	NZ_CP050086.1	10	1	G	NZ_CP050089.1	77	2	D
5	GCF_017357265.1	R_bangladeshense_PLR8-1a	NZ_CP071619.1	42	1	A	NZ_CP071621.1	77	2	D
6	GCF_017357285.1	R_ruizarguesonis_NZLR24	NZ_CP071679.1	19	1	A	NZ_CP071682.1	77	2	D
7	GCF_017948245.1	R_sp._NLR16a	NZ_CP072866.1	77	1	A	NZ_CP072869.1	77	2	D
8	GCF_001927265.3	R_ruizarguesonis_RCAM_1026	NZ_CP084699.1	19	1	A	NZ_CP084700.1	77	2	C
9	GCF_021044665.1	*R_tibeticum_T136	NZ_CP088013.1	77	1	A	NZ_CP088011.1	77	2	A
10	GCF_021052425.1	R_ruizarguesonis_TA1	NZ_CP088105.1	19	1	A	NZ_CP088108.1	70	2	C
11	GCF_029714265.1	*R_tax_group_B3_CB3171	NZ_CP121654.1	77	1	D	NZ_CP121653.1	35	2	A
12	GCF_029714285.1	R_sp._CB3090	NZ_CP121664.1	77	1	D	NZ_CP121663.1	77	2	A
13	GCF_035963955.1	R_ruizarguesonis_TP33	NZ_CP140844.1	19	1	A	NZ_CP140841.1	70	2	C
Table S5.6. Strains carrying two plasmids, one with a single QSS and the other with three QSSs.
	Assembly	new_name	Accession_1	PL_group_1	LuxIR_1	category_1	Accession_2	PL_group_2	LuxIR_2	category_2
1	GCF_014189535.1	*R_sp._629	NZ_CP050304.1	77	1	B	NZ_CP050307.1	77	3	A
2	GCF_035965735.1	R_beringeri_TP24	NZ_CP140852.1	25	1	B	NZ_CP140854.1	22	3	D
Table S5.7. Strains with three plasmids, all of which carry a single QSS.
	Assembly	new_name	Accession_1	PL_group_1	LuxIR_1	category_1	Accession_2	PL_group_2	LuxIR_2	category_2	Accession_3	PL_group_3	LuxIR_3	category_3
1	GCF_000698845.1	*R_sophoriradicis_IE4771	NZ_CP006987.1	77	1	B	NZ_CP006988.1	77	1	D	NZ_CP006990.1	53	1	A
2	GCF_003290405.1	R_leguminosarum_ATCC_14479	NZ_CP030761.1	10	1	G	NZ_CP030762.1	72	1	C	NZ_CP030763.1	77	1	B
3	GCF_025200715.1	R_sullae_WSM1592	NZ_CP104144.1	77	1	G	NZ_CP104145.1	77	1	D	NZ_CP104146.1	77	1	B
Table S5.8. Strains with three plasmids: one carrying two QSSs and the other two each carrying a single QSS.
	Assembly	new_name	Accession_1	PL_group_1	LuxIR_1	category_1	Accession_2	PL_group_2	LuxIR_2	category_2	Accession_3	PL_group_3	LuxIR_3	category_3
1	GCF_017357225.1	R_binae_BLR195	NZ_CP071608.1	77	2	D	NZ_CP071609.1	77	1	B	NZ_CP071610.1	77	1	A
2	GCF_025200735.1	*R_tax_group_B2_CB3060	NZ_CP104159.1	35	2	A	NZ_CP104160.1	77	1	D	NZ_CP104162.1	77	1	B
Table S5.9. Strain with four plasmids, all of which carry a single QSS.
	Assembly	new_name	Accession_1	PL_group_1	LuxIR_1	category_1	Accession_2	PL_group_2	LuxIR_2	category_2	Accession_3	PL_group_3	LuxIR_3	category_3	Accession_4	PL_group_4	LuxIR_4	category_4
1	GCF_022354505.1	*R_redzepovicii_C104	NZ_CP092347.1	77	1	B	NZ_CP092351.1	77	1	B	NZ_CP092353.1	77	1	B	NZ_CP092354.1	77	1	B

## Sheet: Table S6
Table S6. Complete overview of all quorum-sensing systems identified in Rhizobium, ordered context-by-context.
Notes: This set of tables, separated by context, contains the following information: • NCBI locus_tag and protein_id: NCBI_LuxI / NCBI_LuxR • Locus_tag assigned by Prokka: LuxI / LuxR • Protein length: LuxI_size (aa) / LuxR_size (aa) • Pfam-A domain assignment: LuxR_pfam / LuxI_pfam • Genomic location: plasmid or chromosome accession where the QSS was found (Assembly / Accession) • Plasmid classi…
NCBI_LuxI	NCBI_LuxR	LuxI	LuxR	LuxI_size (aa)	LuxR_size (aa)	LuxI_pfam	LuxR_pfam	Replicon	This_study_strain	Assembly	Accession	PL_group	RepABC	pSym	QS_IR_T4SS	RctA_T4SS	context	category	p450|p450	Fer2	Peripla_BP_6	Pyr_redox_2	AP_endonuc_2|Glyoxalase_5|Glyoxalase	ABC_tran	ABC_tran|BCA_ABC_TP_C	BPD_transp_2	Shikimate_dh_N|SDH_C	HTH_1|LysR_substrate	Autoind_synth	Gln-synt_N_2|Gln-synt_C	Rieske|LigXa_C	HTH_IclR|IclR	PRC	Glyoxalase	HTH_18	Bac_globin	HTH_3|SKI	AMP-binding|AMP-binding_C	Autoind_bind|GerE or Autoind_bind|Autoind_bind or GerE
AAV28_RS02150-WP_028172715.1	AAV28_RS02145-WP_011083882.1	BJAIBRADU_LuxI	BJAR1BRAD_LuxR	219	242	Autoind_synth	Autoind_bind|GerE	CHR	B_diazoefficiens_USDA_110	GCF_001642675.1	NZ_CP011360.1	0	0	0	0	0	OUT	NA	1	1	1	1	1	1	1	1	1	1	1	1	1	1	1	1	1	1	1	1	1
NCBI_LuxI	NCBI_LuxR	LuxI	LuxR	LuxI_size (aa)	LuxR_size (aa)	LuxI_pfam	LuxR_pfam	Replicon	This_study_strain	Assembly	Accession	PL_group	RepABC	pSym	QS_IR_T4SS	RctA_T4SS	context	category	HTH_1|LysR_substrate	HTH_Tnp_1	Autoind_synth	adh_short_C2	MFS_1	LysE	Autoind_bind|GerE or Autoind_bind|Autoind_bind or GerE	BPD_transp_2	HAD_2	TetR_N	Bac_luciferase	DAO	Aminotran_1_2	HpcH_HpaI	B12-binding|Radical_SAM	TnpB_IS66	Peripla_BP_4	DctP	ABC_tran|ABC_tran	SATase_N|Hexapep|Hexapep	DctM	Na_H_Exchanger	Transket_pyr|Transketolase_C	DctQ	LZ_Tnp_IS66|zf-IS66|DDE_Tnp_IS66|DDE_Tnp_IS66_C	tRNA_anti-codon	Transketolase_N	Flavoprotein	HHH_6	PRAI|Pribosyltran	Glycos_trans_3N|Glycos_transf_3
HB780_RS13230-WP_183688394.1	HB780_RS13235-WP_183688396.1/HB780_RS13220-WP_183688391.1	NJKMMDIC_02082	NJKMMDIC_02083/NJKMMDIC_02079	231	256/262	Autoind_synth|15-170	Autoind_bind|GerE|19-172|192-245/Autoind_bind|GerE|21-165|180-232	PL	*R_sp._629	GCF_014189535.1	NZ_CP050307.1	77	1	0	0	0	S	A	1	1	1	1	1	1	1	0	0	1	0	1	1	1	0	0	0	0	0	1	0	1	0	0	0	0	0	0	0	0	0
AMC90_RS30630-WP_064844842.1	AMC90_RS30625-WP_064844840.1	JHPLECIP_00936	JHPLECIP_00935	203	243	Autoind_synth|17-160	Autoind_bind|GerE|21-165|181-234	PL	R_phaseoli_R744	GCF_001664185.1	NZ_CP013526.1	4	2	0	0	1	S	G	1	1	1	1	1	1	1	1	1	0	1	0	0	0	1	1	1	1	1	0	1	0	1	1	1	1	1	1	1	1	1
NCBI_LuxI	NCBI_LuxR	LuxI	LuxR	LuxI_size (aa)	LuxR_size (aa)	LuxI_pfam	LuxR_pfam	Replicon	This_study_strain	Assembly	Accession	PL_group	RepABC	pSym	QS_IR_T4SS	RctA_T4SS	context	category	HTH_1|LysR_substrate	Autoind_synth	HTH_18	Aminotran_1_2	HlyD_3|HlyD_3	HTH_3	BPD_transp_1|BPD_transp_1	CSD	OKR_DC_1|OKR_DC_1|OKR_DC_1_C	EamA|EamA	AhpC-TSA	SBP_bac_5	ABC_tran|oligo_HPY|ABC_tran|oligo_HPY	AI-2E_transport	OppC_N|BPD_transp_1	3HCDH_N|3HCDH|4HBT_2	BKACE	TREH_N|Glyco_hydro_15	Pro_CA	DUF2254	Asp-Al_Ex|TrkA_C|TrkA_C|Asp-Al_Ex	Aminotran_1_2|Aminotran_1_2	DUF2092	HdeA	Autoind_bind|GerE or Autoind_bind|Autoind_bind or GerE
LPB79_RS36650-WP_024317705.1	LPB79_RS36655-WP_024317704.1	HKALLLDC_00490	HKALLLDC_00491	209	237	Autoind_synth|13-154	Autoind_bind|GerE|17-160|177-229	PL	*R_tibeticum_T136	GCF_021044665.1	NZ_CP088013.1	77	2	0	0	0	K	A	1	1	1	1	1	1	1	1	1	1	1	1	1	1	1	1	1	1	1	1	1	1	1	1	1
NCBI_LuxI	NCBI_LuxR	LuxI	LuxR	LuxI_size (aa)	LuxR_size (aa)	LuxI_pfam	LuxR_pfam	Replicon	This_study_strain	Assembly	Accession	PL_group	RepABC	pSym	QS_IR_T4SS	RctA_T4SS	context	category	HTH_1|LysR_substrate	Autoind_synth	HTH_18	AhpC-TSA|1-cysPrx_C	ABC_membrane|ABC_tran	Abhydrolase_1	MFS_1	MFS_1|MFS_1	SBP_bac_5	ABC_tran|oligo_HPY|ABC_tran|oligo_HPY	OppC_N|BPD_transp_1	BPD_transp_1_N|BPD_transp_1	OCD_Mu_crystall	DUF2161	Trypsin_2|PDZ_2|PDZ_2	DUF899	DnaJ	Glyco_hydro_38N|Alpha-mann_mid|Glyco_hydro_38C|Glyco_hydro38C2	AraC_binding|HTH_18	Autoind_bind|GerE or Autoind_bind|Autoind_bind or GerE	Thioredoxin_3|Pyr_redox_2	AAA_18	NTP_transf_2	B12-binding|Radical_SAM|DUF4070	Aldo_ket_red	OxoDH_E1alpha_N|OxoDH_E1alpha_N	BON|BON|BON|BON|OmpA
HB780_RS09005-WP_183687018.1	HB780_RS09000-WP_183687017.1	NJKMMDIC_01212	NJKMMDIC_01211	224	260	Autoind_synth|16-164	Autoind_bind|GerE|26-176|196-251	PL	*R_sp._629	GCF_014189535.1	NZ_CP050307.1	77	1	0	0	0	C	A	1	1	1	1	1	1	1	1	1	1	1	1	1	1	1	1	1	1	1	1	1	0	1	0	1	1	0
EML492_RS29395-WP_007697531.1	EML492_RS29390-WP_234786683.1	IKGEDPFK_01906	IKGEDPFK_01905	224	262	Autoind_synth|14-166	Autoind_bind|GerE|26-178|198-253	CHR	R_rhizogenes_A4	GCF_018138105.1	NZ_CP073111.1	0	0	0	0	0	C	NA	1	1	1	1	1	1	1	1	1	1	1	1	1	1	1	1	1	1	1	1	1	1	0	1	0	0	1
G6M87_RS30305-WP_007697531.1	G6M87_RS30300-WP_007697534.1	HPCCDDCK_02136	HPCCDDCK_02135	224	262	Autoind_synth|14-166	Autoind_bind|GerE|27-178|198-253	CHR	R_rhizogenes_CA75_95	GCF_017584205.1	NZ_CP049214.1	0	0	0	0	0	C	NA	1	1	1	1	1	1	1	1	1	1	1	1	1	1	1	1	1	1	1	1	1	1	1	1	0	0	0
NCBI_LuxI	NCBI_LuxR	LuxI	LuxR	LuxI_size (aa)	LuxR_size (aa)	LuxI_pfam	LuxR_pfam	Replicon	This_study_strain	Assembly	Accession	PL_group	RepABC	pSym	QS_IR_T4SS	RctA_T4SS	context	category	Autoind_synth	Glyoxalase	DNA_ligase_A_C	DUF982	HSP20	MFS_1	WD40|WD40|WD40|WD40|WD40|WD40|WD40	GTP_cyclohydro2	FGE-sulfatase	Dimerisation2|Methyltransf_2	Glycos_transf_1|Glycos_transf_1	Glycos_transf_2	Methyltransf_23	Glyco_transf_7C	Epimerase	MFS_1|MFS_1	Response_reg|HD_5	Response_reg|HisKA|HATPase_c|Response_reg|Hpt	Oxidored_molyb	Autoind_bind|GerE or Autoind_bind|Autoind_bind or GerE
I8E17_RS33090-WP_121593432.1	I8E17_RS33095-WP_121593434.1	KBPIODGM_00439	KBPIODGM_00440	215	232	Autoind_synth|14-189	Autoind_bind|GerE|12-157|171-226	PL	*R_dioscoreae_AB2_73_2	GCF_020871915.1	NZ_CP067074.1	51	0	0	0	0	U	A	1	1	1	1	1	1	1	1	1	1	1	1	1	1	1	1	1	1	1	1
J5284_RS31155-WP_121593432.1	J5284_RS31150-WP_121593434.1	BCJOIHLP_00063	BCJOIHLP_00062	215	232	Autoind_synth|14-189	Autoind_bind|GerE|12-157|171-226	PL	*R_dioscoreae_AB2_73_1	GCF_019357455.1	NZ_CP072175.1	51	0	0	0	0	U	A	1	1	1	1	1	1	1	1	1	1	1	1	1	1	1	1	1	1	1	1
NCBI_LuxI	NCBI_LuxR	LuxI	LuxR	LuxI_size (aa)	LuxR_size (aa)	LuxI_pfam	LuxR_pfam	Replicon	This_study_strain	Assembly	Accession	PL_group	RepABC	pSym	QS_IR_T4SS	RctA_T4SS	context	category	BPD_transp_2	Autoind_synth	AP_endonuc_2	LacI|Peripla_BP_3	Peripla_BP_4	GFO_IDH_MocA|GFO_IDH_MocA_C	ABC_tran|ABC_tran	DDE_Tnp_IS66	DDE_3	Autoind_bind|GerE or Autoind_bind|Autoind_bind or GerE	RhiA	RhiC
PR018_RS26765-WP_244615538.1	PR018_RS26740-WP_244615541.1	MKOBOGHG_00411	MKOBOGHG_00405	213	245	Autoind_synth|12-164	Autoind_bind|GerE|23-147|184-235	PL	R_rhododendri_rho-6.2	GCF_007000325.2	NZ_CP117269.1	77	1	0	0	0	R	A	1	1	1	1	1	1	1	1	1	1	1	1
NCBI_LuxI	NCBI_LuxR	LuxI	LuxR	LuxI_size (aa)	LuxR_size (aa)	LuxI_pfam	LuxR_pfam	Replicon	This_study_strain	Assembly	Accession	PL_group	RepABC	pSym	QS_IR_T4SS	RctA_T4SS	context	category	Autoind_synth	DUF1275	AhpC-TSA|1-cysPrx_C	Ser_hydrolase	MS_channel_1st_1|MS_channel_1st|MS_channel_2nd|MS_channel_3rd	DUF2934	DUF1328	CsbD	F_bP_aldolase	HTH_DeoR|DeoRC	TIM	LacAB_rpiB	ABC_membrane|ABC_tran	Methyltransf_25	Usp|Usp	MerR-DNA-bind	HMA|E1-E2_ATPase|Hydrolase	HAMP|HisKA|HATPase_c	Response_reg|Trans_reg_C	HlyD_3|HlyD_3	Autoind_bind|GerE or Autoind_bind|Autoind_bind or GerE
QA646_RS22630-WP_283060481.1	QA646_RS22635-WP_283060482.1	ADLMHHHM_00776	ADLMHHHM_00777	221	247	Autoind_synth|11-186	Autoind_bind|Autoind_bind|27-164|170-193	PL	R_sp._CB3090	GCF_029714285.1	NZ_CP121663.1	77	1	0	0	0	Y	A	1	1	1	1	1	1	1	1	1	1	1	1	1	1	1	1	1	1	1	1	1
NCBI_LuxI	NCBI_LuxR	LuxI	LuxR	LuxI_size (aa)	LuxR_size (aa)	LuxI_pfam	LuxR_pfam	Replicon	This_study_strain	Assembly	Accession	PL_group	RepABC	pSym	QS_IR_T4SS	RctA_T4SS	context	category	BPD_transp_2	Autoind_synth	DUF1328	HTH_DeoR|DeoRC	MS_channel_1st_1|MS_channel_1st|MS_channel_2nd|MS_channel_3rd	Peripla_BP_4	DAO|DAO_C	FGGY_N|FGGY_C	Autoind_bind|GerE or Autoind_bind|Autoind_bind or GerE	DUF2291	ABC_tran|ABC_tran	CsbD	DUF2934	AhpC-TSA|1-cysPrx_C	Aldolase_II	DUF1275	DUF982	F_bP_aldolase	Ser_hydrolase	Hydrolase_6|Hydrolase_like	GBBH-like_N|TauD	HTH_1|LysR_substrate	AP_endonuc_2	Peptidase_C93	DUF1402	ParBc_2	BacA	Y1_Tnp	MarR_2|Sugar-bind	HTH_1|HTH_1
CCGE525_RS32015-WP_120708204.1	CCGE525_RS32020-WP_120708205.1	OPNPJMFK_01970	OPNPJMFK_01971	221	247	Autoind_synth|11-186	Autoind_bind|Autoind_bind|26-164|170-194	PL	R_jaguaris_CCGE525	GCF_003627755.1	NZ_CP032695.1	77	1	0	0	1	X	G	1	1	1	1	1	1	1	1	1	1	1	0	0	0	0	0	0	0	0	0	0	0	1	1	1	1	1	1	1	0
N2601_RS24275-WP_104826867.1	N2601_RS24280-WP_260305179.1	POLANFFJ_00944	POLANFFJ_00945	221	247	Autoind_synth|11-185	Autoind_bind|Autoind_bind|26-164|170-194	PL	*R_tax_group_B2_CB3060	GCF_025200735.1	NZ_CP104159.1	35	1	0	0	0	X	A	1	1	1	1	1	1	1	1	1	1	1	1	1	1	1	1	1	1	1	1	1	0	0	0	0	0	0	0	0	1
QA648_RS23585-WP_104826867.1	QA648_RS23580-WP_260305179.1	LCHODADB_00854	LCHODADB_00853	221	247	Autoind_synth|11-185	Autoind_bind|Autoind_bind|26-164|170-194	PL	*R_tax_group_B3_CB3171	GCF_029714265.1	NZ_CP121653.1	35	1	0	0	0	X	A	1	1	1	1	1	1	1	1	1	1	1	1	1	1	1	1	1	1	1	1	1	1	0	0	0	0	0	0	0	0
NXC24_RS29335-WP_104826867.1	NXC24_RS29340-WP_104826868.1	EGNACHJO_01055	EGNACHJO_01056	221	247	Autoind_synth|11-185	Autoind_bind|Autoind_bind|27-164|170-194	PL	*R_tax_group_B1_NXC24	GCF_002944315.1	NZ_CP024314.1	35	1	0	0	0	X	A	1	1	1	1	1	1	1	1	1	1	1	1	1	1	1	1	1	1	1	1	1	1	0	0	0	0	0	0	0	0
NCBI_LuxI	NCBI_LuxR	LuxI	LuxR	LuxI_size (aa)	LuxR_size (aa)	LuxI_pfam	LuxR_pfam	Replicon	This_study_strain	Assembly	Accession	PL_group	RepABC	pSym	QS_IR_T4SS	RctA_T4SS	context	category	Autoind_synth	BON	Ferritin-like	HMA|E1-E2_ATPase|Hydrolase	HTH_Tnp_1	GMC_oxred_C	COX1	GntR|GntR	Phage_CI_repr|HTH_3	DDE_Tnp_IS240	FixO	FAD_binding_3|AMP-binding	HTH_21	FixQ	FixP_N|Cytochrome_CBB3|Cytochrome_CBB3	GDPD	cNMP_binding|HTH_Crp_2	FixS	FixH	Fer4_5|Fer4_18|FixG_C	TPR_15|TPR_15	AMP-binding	Autoind_bind|GerE or Autoind_bind|Autoind_bind or GerE
HA463_RS36630-WP_128409026.1	HA463_RS36625-WP_245458302.1	OIILMNPG_00165	OIILMNPG_00164	214	241	Autoind_synth|13-169	Autoind_bind|GerE|21-165|181-234	PL	R_leguminosarum_bv._trifolii_23B	GCF_011604505.1	NZ_CP050089.1	77	1	1	1	0	AB	D	1	1	1	1	1	1	1	1	1	1	1	1	1	1	1	1	1	1	1	1	1	1	1
NCBI_LuxI	NCBI_LuxR	LuxI	LuxR	LuxI_size (aa)	LuxR_size (aa)	LuxI_pfam	LuxR_pfam	Replicon	This_study_strain	Assembly	Accession	PL_group	RepABC	pSym	QS_IR_T4SS	RctA_T4SS	context	category	Autoind_synth	Fe-ADH	Pyrophosphatase	PHA_synth_III_E	HTH_38|HTH_38|rve	Phasin_2	TPP_enzyme_M|TPP_enzyme_C	NTP_transf_5	Thymidylate_kin|Thymidylate_kin	Autoind_bind|GerE or Autoind_bind|Autoind_bind or GerE	TPP_enzyme_N	CoA_trans|CoA_trans	DUF4135|LANC_like|LANC_like	ACAS_N|AMP-binding|AMP-binding_C	PhaC_N|PhaC_N	Rhodanese|ThiF	Methyltransf_11	GntR|GntR	COX1	HTH_Tnp_1	PhaC_N	TnpB_IS66	LZ_Tnp_IS66|zf-IS66|DDE_Tnp_IS66|DDE_Tnp_IS66_C	PRiA4_ORF3	Pyr_redox_2|Pyr_redox_2	HTH_29|rve_3	Pyr_redox_2|Pyr_redox_2|FAD_binding_3	ACAS_N|AMP-binding	CoA_trans	NAD_binding_8|ThiS	PhyH|PhyH
U8P69_RS33665-WP_017968910.1	U8P69_RS33660-WP_017968911.1	MKBPHALF_00208	MKBPHALF_00207	149	247	Autoind_synth|2-80	Autoind_bind|GerE|25-167|187-237	PL	R_beringeri_TP24	GCF_035965735.1	NZ_CP140854.1	22	0	1	1	0	AH	D	1	1	1	1	1	1	1	1	1	1	0	0	0	0	1	0	0	1	1	0	0	0	0	0	0	1	1	1	1	0	0
U8P69_RS33655-WP_245484609.1	U8P69_RS33660-WP_017968911.1	MKBPHALF_00206	MKBPHALF_00207	216	247	Autoind_synth|2-148	Autoind_bind|GerE|25-167|187-237	PL	R_beringeri_TP24	GCF_035965735.1	NZ_CP140854.1	22	0	1	1	0	AH	D	1	1	1	1	1	1	1	1	1	1	1	0	0	0	1	0	0	1	1	0	0	0	0	0	0	1	1	1	1	0	0
U8P77_RS33615-WP_130692757.1	U8P77_RS33610-WP_017968911.1	BNBCMEBG_00172	BNBCMEBG_00171	174	247	Autoind_synth|24-105	Autoind_bind|GerE|25-167|187-237	PL	R_johnstonii_TP25	GCF_035964835.1	NZ_CP140849.1	22	1	1	1	0	AH	D	1	1	1	1	1	1	1	1	1	1	1	1	1	1	1	1	1	0	0	1	0	1	1	1	1	0	0	0	0	0	0
U8P77_RS33605-WP_245511910.1	U8P77_RS33610-WP_017968911.1	BNBCMEBG_00170	BNBCMEBG_00171	241	247	Autoind_synth|24-173	Autoind_bind|GerE|25-167|187-237	PL	R_johnstonii_TP25	GCF_035964835.1	NZ_CP140849.1	22	1	1	1	0	AH	D	1	1	1	1	1	1	1	1	1	1	1	1	1	1	1	1	1	0	0	1	0	1	1	1	1	0	0	0	0	1	1
U8P73_RS29805-WP_326893057.1	U8P73_RS29800-WP_017968911.1	FEMIMDLN_00184	FEMIMDLN_00183	174	247	Autoind_synth|24-105	Autoind_bind|GerE|25-167|187-237	PL	R_beringeri_TP6	GCF_035921825.1	NZ_CP140809.1	22	1	1	1	0	AH	D	1	1	1	1	1	1	1	1	1	1	1	1	1	1	0	0	0	1	0	0	1	0	0	0	0	0	0	0	0	0	0
U8P73_RS29795-WP_245511910.1	U8P73_RS29800-WP_017968911.1	FEMIMDLN_00182	FEMIMDLN_00183	241	247	Autoind_synth|24-173	Autoind_bind|GerE|25-167|187-237	PL	R_beringeri_TP6	GCF_035921825.1	NZ_CP140809.1	22	1	1	1	0	AH	D	1	1	1	1	1	1	1	1	1	1	1	1	1	1	0	1	1	0	0	0	1	0	0	0	0	0	0	0	0	0	0
NCBI_LuxI	NCBI_LuxR	LuxI	LuxR	LuxI_size (aa)	LuxR_size (aa)	LuxI_pfam	LuxR_pfam	Replicon	This_study_strain	Assembly	Accession	PL_group	RepABC	pSym	QS_IR_T4SS	RctA_T4SS	context	category	Autoind_synth	ABC_membrane|ABC_tran	Pyrophosphatase	Pyr_redox_2|Pyr_redox_2	Thymidylate_kin|Thymidylate_kin	GntR|GntR	COX1	NTP_transf_5	ELFV_dehydrog_N|ELFV_dehydrog	Autoind_bind|GerE or Autoind_bind|Autoind_bind or GerE	FixO	HTH_21|rve	HTH_Tnp_1	HTH_29	NPP1	HTH_38|HTH_38|rve	HTH_38	rve_3	BPD_transp_1|BPD_transp_1	ABC_tran|oligo_HPY|ABC_tran|oligo_HPY	Fer4_NifH	Beta-lactamase	HTH_38|HTH_38	HTH_6|SIS	Amidase	SBP_bac_5	ELFV_dehydrog	FixQ	FixP_N|Cytochrome_CBB3|Cytochrome_CBB3
U8Q06_RS25220-WP_245308441.1	U8Q06_RS25215-WP_017968911.1	FIKLKHHP_00212	FIKLKHHP_00211	164	247	Autoind_synth|14-95	Autoind_bind|GerE|25-167|187-237	PL	R_beringeri_TP13	GCF_035971255.1	NZ_CP140874.1	77	1	1	1	0	Q	D	1	1	1	1	1	1	1	1	1	1	1	0	0	0	0	0	0	0	1	1	1	1	1	1	1	0	0	1	1
U8Q06_RS25210-WP_245308446.1	U8Q06_RS25215-WP_017968911.1	FIKLKHHP_00210	FIKLKHHP_00211	231	247	Autoind_synth|14-163	Autoind_bind|GerE|25-167|187-237	PL	R_beringeri_TP13	GCF_035971255.1	NZ_CP140874.1	77	1	1	1	0	Q	D	1	1	1	1	1	1	1	1	1	1	1	0	0	0	0	0	0	0	1	1	1	1	1	1	1	1	0	0	0
HA460_RS36370-WP_064653289.1	HA460_RS36365-WP_115156642.1	CAKIDGOD_00219	CAKIDGOD_00218	241	247	Autoind_synth|24-173	Autoind_bind|GerE|25-167|187-237	PL	R_leguminosarum_bv._trifolii_4B	GCF_011604565.1	NZ_CP050107.1	20	1	1	0	0	Q	C	1	1	1	1	1	1	1	1	1	1	0	1	1	1	1	1	1	1	0	0	0	0	0	0	0	0	1	0	0
HA462_RS35700-WP_245304563.1	HA462_RS35695-WP_115156642.1	MNEDIEOJ_00206	MNEDIEOJ_00205	241	247	Autoind_synth|24-173	Autoind_bind|GerE|25-167|187-237	PL	*R_johnstonii_22B	GCF_011604525.1	NZ_CP050096.1	20	1	1	0	0	Q	C	1	1	1	1	1	1	1	1	1	1	1	1	1	1	1	1	1	0	0	0	0	0	0	0	0	0	0	0	0
HA459_RS36335-WP_064653289.1	HA459_RS36330-WP_115156642.1	NIIHCIGF_00223	NIIHCIGF_00222	236	247	Autoind_synth|19-168	Autoind_bind|GerE|25-167|187-237	PL	R_leguminosarum_bv._trifolii_3B	GCF_011604545.1	NZ_CP050112.1	20	1	1	0	0	Q	C	1	1	1	1	1	1	1	1	1	1	1	1	1	1	1	1	1	1	0	0	0	0	0	0	0	0	0	0	0
HA461_RS33540-WP_245304563.1	HA461_RS33535-WP_115156642.1	DPGMFPFP_00185	DPGMFPFP_00184	241	247	Autoind_synth|24-173	Autoind_bind|GerE|25-167|187-237	PL	*R_brockwellii_9B	GCF_011604485.1	NZ_CP050102.1	20	1	1	0	0	Q	C	1	1	1	1	1	1	1	1	1	1	1	1	1	1	1	1	1	1	0	0	0	0	0	0	0	0	0	0	0
NCBI_LuxI	NCBI_LuxR	LuxI	LuxR	LuxI_size (aa)	LuxR_size (aa)	LuxI_pfam	LuxR_pfam	Replicon	This_study_strain	Assembly	Accession	PL_group	RepABC	pSym	QS_IR_T4SS	RctA_T4SS	context	category	Autoind_synth	Bac_luciferase	HTH_Tnp_1	Transposase_mut	HTH_21|rve_3	TnpB_IS66	LZ_Tnp_IS66|zf-IS66|DDE_Tnp_IS66|DDE_Tnp_IS66_C	DDE_Tnp_IS240	DDE_Tnp_1_5	DEDD_Tnp_IS110|Transposase_20	DDE_3	ParD_antitoxin	zf-IS66|DDE_Tnp_IS66|DDE_Tnp_IS66_C	LexA_DNA_bind	SnoaL_4	adh_short_C2|adh_short_C2	Autoind_bind|GerE or Autoind_bind|Autoind_bind or GerE
QA638_RS37360-WP_245277332.1	QA638_RS37365-WP_027690811.1	MHIHFMKN_00402	MHIHFMKN_00403	241	247	Autoind_synth|24-173	Autoind_bind|GerE|25-167|187-237	PL	R_leguminosarum_CC283b	GCF_029714245.1	NZ_CP121639.1	77	1	1	0	0	P	C	1	1	1	1	1	1	1	1	1	1	1	1	1	1	1	1	1
NCBI_LuxI	NCBI_LuxR	LuxI	LuxR	LuxI_size (aa)	LuxR_size (aa)	LuxI_pfam	LuxR_pfam	Replicon	This_study_strain	Assembly	Accession	PL_group	RepABC	pSym	QS_IR_T4SS	RctA_T4SS	context	category	Autoind_synth	Lipocalin_5	Glyco_hydro_15	MazE_antitoxin	DDE_Tnp_IS240	DDE_Tnp_1_5	Resolvase	Zn_Tnp_IS91|Y2_Tnp	DEDD_Tnp_IS110|Transposase_20	HTH_29|HTH_33	DDE_3	DDE_Tnp_IS240|DDE_3	NAD_binding_8	NAD_binding_8|GMC_oxred_N|GMC_oxred_N|GMC_oxred_C	Adenine_deam_C	DDE_Tnp_IS240|Phage_integrase	PAX	Zn_ribbon_recom	Autoind_bind|GerE or Autoind_bind|Autoind_bind or GerE
LPB79_RS32980-WP_024318969.1	LPB79_RS32985-WP_024318970.1	HBHPOCGP_00555	HBHPOCGP_00556	221	243	Autoind_synth|10-187	Autoind_bind|Autoind_bind|26-164|170-193	PL	*R_tibeticum_T136	GCF_021044665.1	NZ_CP088011.1	77	1	1	1	0	W	D	1	1	1	1	1	1	1	1	1	1	1	1	1	1	1	1	1	1	1
NCBI_LuxI	NCBI_LuxR	LuxI	LuxR	LuxI_size (aa)	LuxR_size (aa)	LuxI_pfam	LuxR_pfam	Replicon	This_study_strain	Assembly	Accession	PL_group	RepABC	pSym	QS_IR_T4SS	RctA_T4SS	context	category	Autoind_synth	NfeD	TrbI or TrbI|TrbI	Abhydrolase_1	Band_7	Autoind_bind|GerE or Autoind_bind|Autoind_bind or GerE	GTP_EFTU|MMR_HSR1|EFG_III|EFG_IV|EFG_C	HTH_1|LysR_substrate	Lactamase_B	Transposase_mut	HTH_29	Phage_integrase	GTP_EFTU|GTP_EFTU|EFG_III|EFG_IV|EFG_C	DDE_Tnp_IS66	AAA_14	Ion_trans_2|cNMP_binding	2-Hacid_dh_C|ACT	PG_binding_1	AAA_31 or MerR|AAA_31 or MerR_1|AAA_31	ParBc|RepB or RepB|RepB or RepB|ParBc|RepB	RP-C|RP-C_C or RP-C|RP-C|RP-C_C or RP-C|HTH_DeoR|RP-C_C
U8P70_RS25170-WP_027689817.1	U8P70_RS25150-WP_018495925.1	EMMOIKLA_00011	EMMOIKLA_00008	207	236	Autoind_synth|14-190	Autoind_bind|Autoind_bind|20-152|205-235	PL	R_ruizarguesonis_TP33	GCF_035963955.1	NZ_CP140841.1	70	1	1	0	0	T	C	1	1	1	1	1	1	1	0	0	1	1	1	0	1	0	1	1	1	1	1	1
RlegTA1_RS36995-WP_027689817.1	RlegTA1_RS36980-WP_018495925.1	EGMCDOBL_00556	EGMCDOBL_00553	207	236	Autoind_synth|14-190	Autoind_bind|Autoind_bind|20-152|205-235	PL	R_ruizarguesonis_TA1	GCF_021052425.1	NZ_CP088108.1	70	1	1	0	0	T	C	1	1	1	1	1	1	1	1	1	0	0	1	0	0	1	0	0	0	1	1	1
BSO17_RS35345-WP_075225793.1	BSO17_RS35330-WP_226306825.1	BCDDIBAB_00290	BCDDIBAB_00287	208	236	Autoind_synth|14-191	Autoind_bind|Autoind_bind|20-144|205-235	PL	R_ruizarguesonis_RCAM_1026	GCF_001927265.3	NZ_CP084700.1	77	1	1	0	0	T	C	1	1	1	1	1	1	0	1	1	0	0	1	1	0	0	0	0	0	1	1	1
NCBI_LuxI	NCBI_LuxR	LuxI	LuxR	LuxI_size (aa)	LuxR_size (aa)	LuxI_pfam	LuxR_pfam	Replicon	This_study_strain	Assembly	Accession	PL_group	RepABC	pSym	QS_IR_T4SS	RctA_T4SS	context	category	HTH_1|LysR_substrate	Autoind_synth	HTH_Tnp_1	Abhydrolase_1	TetR_N	Thioredoxin	Phage_CI_repr|HTH_3	AsnC_trans_reg	Oxidored_nitro	HTH_32|DDE_3	ECH_1	rve	Oxidored_FMN|Oxidored_FMN	RP-C	BPD_transp_1|PTS_EIIA_2	DUF1330	Lipoprotein_15|Lipoprotein_15	Peptidase_S15	Autoind_bind|GerE or Autoind_bind|Autoind_bind or GerE
RLCC275e_RS33435-WP_064649268.1	RLCC275e_RS33440-WP_064649271.1	PHAGDPMO_00141	PHAGDPMO_00142	214	241	Autoind_synth|13-169	Autoind_bind|GerE|21-165|181-234	PL	R_brockwellii_CC275e	GCF_000769405.2	NZ_CP053444.1	77	1	0	0	0	AC	A	1	1	1	1	1	1	1	1	1	1	1	1	1	1	1	1	1	1	1
NCBI_LuxI	NCBI_LuxR	LuxI	LuxR	LuxI_size (aa)	LuxR_size (aa)	LuxI_pfam	LuxR_pfam	Replicon	This_study_strain	Assembly	Accession	PL_group	RepABC	pSym	QS_IR_T4SS	RctA_T4SS	context	category	Autoind_synth	HTH_Tnp_1	Thioredoxin	rve_3	ELFV_dehydrog_N|ELFV_dehydrog	Phage_CI_repr|HTH_3	B12-binding|Radical_SAM	Nif11	Oxidored_nitro	DUF3364|Oxidored_nitro	Autoind_bind|GerE or Autoind_bind|Autoind_bind or GerE	AsnC_trans_reg	RP-C|RP-C_C or RP-C|RP-C|RP-C_C or RP-C|HTH_DeoR|RP-C_C	Transposase_mut	OKR_DC_1|OKR_DC_1|OKR_DC_1_C	CPSase_L_D2|CPSase_L_D2
HA460_RS36555-WP_064649268.1	HA460_RS36550-WP_064649271.1	CAKIDGOD_00263	CAKIDGOD_00262	214	241	Autoind_synth|13-169	Autoind_bind|GerE|21-165|181-234	PL	R_leguminosarum_bv._trifolii_4B	GCF_011604565.1	NZ_CP050107.1	20	1	1	0	0	AD	C	1	1	1	1	1	1	1	1	1	1	1	1	1	0	1	1
HA459_RS36520-WP_064649268.1	HA459_RS36515-WP_064649271.1	NIIHCIGF_00268	NIIHCIGF_00267	214	241	Autoind_synth|13-169	Autoind_bind|GerE|21-165|181-234	PL	R_leguminosarum_bv._trifolii_3B	GCF_011604545.1	NZ_CP050112.1	20	1	1	0	0	AD	C	1	1	1	1	1	1	1	1	1	1	1	1	1	0	0	0
HA462_RS35890-WP_064649268.1	HA462_RS35885-WP_064649271.1	MNEDIEOJ_00250	MNEDIEOJ_00249	214	241	Autoind_synth|13-169	Autoind_bind|GerE|21-165|181-234	PL	*R_johnstonii_22B	GCF_011604525.1	NZ_CP050096.1	20	1	1	0	0	AD	C	1	1	1	1	1	1	1	1	1	1	1	1	1	1	1	0
HA461_RS33730-WP_064649268.1	HA461_RS33725-WP_064649271.1	DPGMFPFP_00230	DPGMFPFP_00229	214	241	Autoind_synth|13-169	Autoind_bind|GerE|21-165|181-234	PL	*R_brockwellii_9B	GCF_011604485.1	NZ_CP050102.1	20	1	1	0	0	AD	C	1	1	1	1	1	1	1	1	1	1	1	1	1	1	0	0
NCBI_LuxI	NCBI_LuxR	LuxI	LuxR	LuxI_size (aa)	LuxR_size (aa)	LuxI_pfam	LuxR_pfam	Replicon	This_study_strain	Assembly	Accession	PL_group	RepABC	pSym	QS_IR_T4SS	RctA_T4SS	context	category	ABC_tran	Autoind_synth	HTH_1|LysR_substrate	ketoacyl-synt|Ketoacyl-synt_C	PP-binding	Phage_CI_repr	GATase_6|SIS|SIS	MaoC_dehydratas	Glycos_transf_2	Mac|Hexapep|Hexapep|Hexapep	NifT	HemolysinCabind|HemolysinCabind or or HemolysinCabind|HemolysinCabind|HemolysinCabind	ABC2_membrane	NodA	Polysacc_deac_1	Autoind_bind|GerE or Autoind_bind|Autoind_bind or GerE	HTH_65|Methyltransf_31	Acyl_transf_3	Fer4|Fer4|Fer4	Acyl-CoA_dh_N|Acyl-CoA_dh_M|Acyl-CoA_dh_2	BPD_transp_2	ABC_tran|BCA_ABC_TP_C	Radical_SAM|Nitro_FeMo-Co	Peripla_BP_6	OEP|OEP	IstB_IS21	HTH_Tnp_1	Autoind_bind	HTH_21|rve	HTH_21|rve_3
J2J99_RS32255-WP_168298869.1	J2J99_RS32260-WP_168298877.1	NOCOOFJG_00097	NOCOOFJG_00099	212	244	Autoind_synth|12-168	Autoind_bind|GerE|23-165|180-234	PL	R_binae_BLR195	GCF_017357225.1	NZ_CP071610.1	77	1	0	0	0	AF	A	1	1	1	1	1	1	1	1	1	1	1	1	1	1	1	1	0	0	1	1	1	1	1	1	0	0	0	0	0	0
J2J97_RS26170-WP_207609455.1	J2J97_RS26165-WP_207609454.1	IMOBMCMC_00093	IMOBMCMC_00091	212	244	Autoind_synth|12-168	Autoind_bind|GerE|23-165|180-234	PL	R_bangladeshense_PLR8-1a	GCF_017357265.1	NZ_CP071621.1	77	1	1	1	0	AF	D	1	1	1	1	1	1	1	1	1	1	1	1	1	1	1	1	1	1	1	1	1	1	1	1	0	0	0	0	0	0
J7U39_RS27835-WP_168277474.1	J7U39_RS27830-WP_168277475.1	MNJHCHMI_00183	MNJHCHMI_00182	212	244	Autoind_synth|13-168	Autoind_bind|GerE|21-165|180-234	PL	R_sp._NLR16a	GCF_017948245.1	NZ_CP072869.1	77	1	1	1	0	AF	D	1	1	1	1	1	1	1	1	1	1	1	1	1	1	1	1	1	1	1	1	0	0	0	0	1	1	0	0	0	0
J2J99_RS30165-WP_168301785.1	J2J99_RS30160-WP_168301784.1	JIOAEJDD_00213	JIOAEJDD_00212	212	198	Autoind_synth|13-168	Autoind_bind|21-165	PL	R_binae_BLR195	GCF_017357225.1	NZ_CP071608.1	77	1	1	1	0	AF	D	1	1	1	1	1	1	1	1	1	1	1	1	1	1	1	1	1	1	0	0	0	0	0	0	1	1	1	1	1	1
NCBI_LuxI	NCBI_LuxR	LuxI	LuxR	LuxI_size (aa)	LuxR_size (aa)	LuxI_pfam	LuxR_pfam	Replicon	This_study_strain	Assembly	Accession	PL_group	RepABC	pSym	QS_IR_T4SS	RctA_T4SS	context	category	Autoind_synth	DAO	Ferritin-like	OMP_b-brl	GMC_oxred_C	HTH_Tnp_1	HTH_21|rve_3	Pyrophosphatase	Autoind_bind|GerE or Autoind_bind|Autoind_bind or GerE	zf-ISL3|DDE_Tnp_ISL3|HTH_28|DDE_Tnp_ISL3	rve	HTH_21	RhiA	Collar or Collar|Collar	RhiC	AMP-binding|AMP-binding_C	HTH_32|HTH_32	ACAS_N|AMP-binding|AMP-binding_C	HTH_29	FAD_binding_3|AMP-binding	HTH_38|HTH_32	AMP-binding_C	HTH_38|HTH_32|rve	HTH_29|HTH_28
U8P70_RS26890-WP_027688463.1	U8P70_RS26910-WP_027688458.1	EMMOIKLA_00356	EMMOIKLA_00362	187	247	Autoind_synth|15-170	Autoind_bind|GerE|25-166|186-237	PL	R_ruizarguesonis_TP33	GCF_035963955.1	NZ_CP140841.1	70	1	1	0	0	I	C	1	1	1	1	1	1	1	1	1	1	1	1	1	1	1	0	0	1	1	0	1	1	0	0
RlegTA1_RS35935-WP_027688463.1	RlegTA1_RS35955-WP_027688458.1	EGMCDOBL_00318	EGMCDOBL_00324	187	247	Autoind_synth|15-170	Autoind_bind|GerE|25-166|186-237	PL	R_ruizarguesonis_TA1	GCF_021052425.1	NZ_CP088108.1	70	1	1	0	0	I	C	1	1	1	1	1	1	1	1	1	1	1	1	1	1	1	1	1	0	0	1	0	0	1	1
NCBI_LuxI	NCBI_LuxR	LuxI	LuxR	LuxI_size (aa)	LuxR_size (aa)	LuxI_pfam	LuxR_pfam	Replicon	This_study_strain	Assembly	Accession	PL_group	RepABC	pSym	QS_IR_T4SS	RctA_T4SS	context	category	Autoind_synth	Collar or Collar|Collar	RhiA	Autoind_bind|GerE or Autoind_bind|Autoind_bind or GerE	Asn_synthase|Asn_synthase or Asn_synthase	RhiC	HTH_Tnp_1	OMP_b-brl	HTH_1|LysR_substrate	GntR|GntR	Aminotran_5	CN_hydrolase	Oxidored_molyb|Mo-co_dimer	Ribonuc_L-PSP	FMN_red	BPD_transp_2	Peripla_BP_6	ABC_tran	ABC_tran|BCA_ABC_TP_C	GDPD	Bac_luciferase	LZ_Tnp_IS66|zf-IS66|DDE_Tnp_IS66|DDE_Tnp_IS66_C	LysR_substrate	DUF6429	TnpB_IS66	Acyl-CoA_dh_N|Acyl-CoA_dh_M|Acyl-CoA_dh_2	HemolysinCabind|HemolysinCabind or or HemolysinCabind|HemolysinCabind|HemolysinCabind	HTH_21|rve_3	PIN	Response_reg|Trans_reg_C	DAO
BA011_RS36220-WP_065284369.1	BA011_RS36270-WP_064245853.1	GGEJCEGC_00384	GGEJCEGC_00396	183	247	Autoind_synth|11-170	Autoind_bind|GerE|25-166|186-237	PL	*R_laguerreae_Vaf10	GCF_001679785.1	NZ_CP016290.1	77	1	1	1	0	H	D	1	1	1	1	1	1	1	1	0	1	0	1	1	1	0	0	0	0	0	1	0	1	1	1	1	0	0	1	0	0	0
BMW22_RS41085-WP_237352822.1	BMW22_RS41125-WP_064245853.1	DIMCAGDO_00221	DIMCAGDO_00229	183	247	Autoind_synth|11-170	Autoind_bind|GerE|25-166|186-237	PL	*R_laguerreae_Vaf-108	GCF_001890425.1	NZ_CP018235.1	77	1	0	1	0	H	B	1	1	1	1	1	1	1	1	1	0	1	0	0	0	0	0	0	0	0	0	0	1	1	1	1	0	0	0	0	1	0
CUJ84_RS34445-WP_244666046.1	CUJ84_RS34420-WP_105009947.1	PJEEPCON_00437	PJEEPCON_00432	183	247	Autoind_synth|11-170	Autoind_bind|GerE|25-166|186-237	PL	R_leguminosarum_Norway	GCF_002953715.1	NZ_CP025015.1	77	1	1	1	0	H	D	1	1	1	1	1	1	0	0	1	1	1	1	1	1	0	0	0	0	0	1	0	0	0	0	0	0	0	0	0	0	0
J3P73_RS35610-WP_138386463.1	J3P73_RS35630-WP_131619131.1	LGIOEMFF_00288	LGIOEMFF_00292	187	247	Autoind_synth|12-170	Autoind_bind|GerE|25-166|186-237	PL	R_ruizarguesonis_NZLR24	GCF_017357285.1	NZ_CP071682.1	77	2	1	1	0	H	D	1	1	1	1	1	1	1	1	0	0	0	0	0	0	1	1	1	1	1	0	1	0	0	0	0	1	1	0	1	0	1
RLV_RS01390-WP_245461625.1	RLV_RS01370-WP_018517079.1	MBJHKFBI_00287	MBJHKFBI_00283	183	247	Autoind_synth|11-170	Autoind_bind|GerE|25-166|186-237	PL	R_leguminosarum_bv._viciae_UPM791	GCF_002948295.1	NZ_CP025505.1	77	1	1	1	0	H	D	1	1	1	1	1	1	0	1	1	1	1	1	1	1	1	1	1	1	1	1	1	0	0	0	0	1	1	0	0	0	0
U5G49_RS36290-WP_193446195.1	U5G49_RS36310	GMDHMLMD_00218	GMDHMLMD_00222	184	134	Autoind_synth|12-171	Autoind_bind|GerE|1-53|73-124	PL	*R_leguminosarum_CIP-108029	GCF_034554815.1	NZ_CP140639.1	77	1	0	1	0	H	B	1	1	1	1	1	1	1	0	1	1	1	1	1	1	1	1	1	1	1	0	1	0	0	0	0	0	0	1	0	0	0
NCBI_LuxI	NCBI_LuxR	LuxI	LuxR	LuxI_size (aa)	LuxR_size (aa)	LuxI_pfam	LuxR_pfam	Replicon	This_study_strain	Assembly	Accession	PL_group	RepABC	pSym	QS_IR_T4SS	RctA_T4SS	context	category	Autoind_synth	OMP_b-brl	HemolysinCabind|HemolysinCabind or or HemolysinCabind|HemolysinCabind|HemolysinCabind	Collar or Collar|Collar	RhiC	Autoind_bind|GerE or Autoind_bind|Autoind_bind or GerE	RhiA	Asn_synthase|Asn_synthase or Asn_synthase	MaoC_dehydratas	GATase_6|SIS|SIS	OEP|OEP	Mac|Hexapep|Hexapep|Hexapep	IstB_IS21	HTH_Tnp_1	TnpB_IS66	DUF3364|Oxidored_nitro	Fer4_NifH	Oxidored_nitro	PP-binding	ketoacyl-synt|Ketoacyl-synt_C	MazE_antitoxin	rve_3	LZ_Tnp_IS66|zf-IS66|DDE_Tnp_IS66|DDE_Tnp_IS66_C	PIN	VirB3	Fer4|Fer4	Fer4_7|Fer4_7	TrbC or TrbC|TrbC	SLT	CagE_TrbE_VirB|P-loop_TraG|P-loop_TraG or CagE_TrbE_VirB|P-loop_TraG|P-loop_TraG|AAA_	GntR|GntR|PaaX
J3P71_RS21500-WP_246764254.1	J3P71_RS21480-WP_003551769.1	PICOEFKC_04304	PICOEFKC_04300	183	247	Autoind_synth|11-170	Autoind_bind|GerE|25-166|186-237	CHR	*R_laguerreae_GLR17	GCF_017357305.1	NZ_CP071626.1	0	0	0	0	0	E	NA	1	1	1	1	1	1	1	1	0	0	0	0	1	1	1	1	1	1	0	0	0	0	1	0	0	1	0	0	0	0	0
RlegSU303_RS26790-WP_011654208.1	RlegSU303_RS26825-WP_003551769.1	NAOBJBNA_00440	NAOBJBNA_00450	182	247	Autoind_synth|11-170	Autoind_bind|GerE|25-166|186-237	PL	*R_laguerreae_SU303	GCF_021052345.1	NZ_CP088096.1	77	1	1	0	0	E	C	1	1	1	1	1	1	1	0	0	0	0	0	1	1	1	1	1	1	0	0	0	0	1	0	0	0	1	0	0	0	0
RL_RS28195-WP_011654208.1	RL_RS28235-WP_003551769.1	LAKICKFH_00168	LAKICKFH_00176	182	247	Autoind_synth|11-170	Autoind_bind|GerE|25-166|186-237	PL	R_johnstonii_3841	GCF_000009265.1	NC_008381.1	77	1	1	0	0	E	C	1	1	1	1	1	1	1	1	1	1	1	0	1	0	0	1	1	1	0	0	0	0	0	0	0	0	1	0	0	0	0
GYN07_RS34090-WP_011654208.1	GYN07_RS34115-WP_003551769.1	HDFOAILI_00099	HDFOAILI_00105	182	247	Autoind_synth|11-170	Autoind_bind|GerE|25-166|186-237	PL	*R_laguerreae_248	GCF_010365265.1	NZ_CP048285.1	77	1	1	1	0	E	D	1	1	1	1	1	1	1	1	1	0	1	0	1	0	0	1	1	1	0	0	0	0	0	0	0	0	1	0	0	0	0
RlegWSM1455_RS27280-WP_003551763.1	RlegWSM1455_RS27295-WP_003551769.1	EKMEMLCI_00675	EKMEMLCI_00679	184	247	Autoind_synth|12-171	Autoind_bind|GerE|25-166|186-237	PL	R_laguerreae_WSM1455	GCF_021052325.1	NZ_CP088091.1	77	1	1	0	1	E	C	1	1	1	1	1	1	1	1	1	1	1	1	1	0	1	1	1	1	0	0	0	0	1	0	0	1	0	0	0	0	0
N2600_RS27275-WP_131586653.1	N2600_RS27295-WP_131586647.1	GFMHGBKG_00628	GFMHGBKG_00632	188	247	Autoind_synth|12-171	Autoind_bind|GerE|25-166|186-237	PL	*R_tax_group_D2_WSM1274	GCF_025200775.1	NZ_CP104139.1	77	1	1	0	1	E	C	1	1	1	1	1	1	1	1	1	1	1	1	1	0	0	1	1	1	1	1	0	0	0	0	0	0	1	0	0	0	0
N2A41_RS19555-WP_003551763.1	N2A41_RS19535-WP_131711124.1	PBAIKEJB_03891	PBAIKEJB_03887	184	247	Autoind_synth|12-171	Autoind_bind|GerE|25-166|186-237	CHR	*R_tax_group_D2_SRDI969	GCF_025152725.1	NZ_CP104035.1	0	0	0	0	0	E	NA	1	1	1	1	1	1	1	1	1	1	1	1	1	0	0	1	1	1	1	1	0	0	0	0	0	1	0	0	0	0	0
N1937_RS28255-WP_131586653.1	N1937_RS28240-WP_131586647.1	CNJFMNND_00281	CNJFMNND_00277	188	247	Autoind_synth|12-171	Autoind_bind|GerE|25-166|186-237	PL	*R_tax_group_D2_WSM4643	GCF_025152745.1	NZ_CP104042.1	77	1	1	0	0	E	C	1	1	1	1	1	1	1	1	1	1	1	1	1	0	0	1	1	1	1	1	0	0	0	0	0	1	0	0	0	0	0
J0663_RS30455-WP_028734672.1	J0663_RS30470-WP_207246250.1	CHKCODDB_00137	CHKCODDB_00141	184	247	Autoind_synth|12-171	Autoind_bind|GerE|25-166|187-237	PL	R_lentis_BLR27	GCF_017352135.1	NZ_CP071458.1	77	1	1	0	0	E	C	1	1	1	1	1	1	1	1	1	1	0	1	0	1	1	0	0	0	0	1	1	0	1	1	0	0	0	0	0	0	0
BSO17_RS34980-WP_024323795.1	BSO17_RS34965-WP_018496492.1	BCDDIBAB_00213	BCDDIBAB_00209	187	247	Autoind_synth|12-170	Autoind_bind|GerE|25-166|186-237	PL	R_ruizarguesonis_RCAM_1026	GCF_001927265.3	NZ_CP084700.1	77	1	1	0	0	E	C	1	1	1	1	1	1	1	1	1	1	0	1	0	1	0	0	0	0	1	1	1	0	0	1	0	0	0	0	0	0	0
J3O30_RS29915-WP_245315076.1	J3O30_RS29895-WP_077988162.1	LCHFEFEP_00199	LCHFEFEP_00195	184	247	Autoind_synth|12-171	Autoind_bind|GerE|25-165|186-237	PL	R_sp._NZLR1	GCF_017357385.1	NZ_CP071635.1	65	1	1	1	0	E	D	1	1	1	1	1	1	1	1	1	1	1	1	1	1	0	0	0	0	0	0	1	0	0	1	0	0	0	0	0	0	0
CHR56_RS36965-WP_245315076.1	CHR56_RS36985-WP_077988162.1	FDICJMIP_00102	FDICJMIP_00106	184	247	Autoind_synth|12-171	Autoind_bind|GerE|25-165|186-237	PL	R_leguminosarum_bv._viciae_BIHB_1217	GCF_002243365.1	NZ_CP022669.1	65	1	1	1	0	E	D	1	1	1	1	1	1	1	1	1	1	1	1	1	1	0	0	0	0	0	0	1	0	0	1	0	0	0	0	0	0	0
FE844_RS34840-WP_138333855.1	FE844_RS34855-WP_138333858.1	DJHDCBKN_00251	DJHDCBKN_00255	187	247	Autoind_synth|10-170	Autoind_bind|GerE|25-166|186-237	PL	R_indicum_JKLM_13E	GCF_005860925.2	NZ_CP054035.1	54	1	1	0	0	E	C	1	1	1	1	1	1	1	1	1	1	1	1	0	0	1	0	0	0	1	0	0	1	0	0	1	0	0	1	1	1	1
FFM53_RS32970-WP_138333855.1	FFM53_RS32955-WP_138390653.1	CHCAMKHG_00245	CHCAMKHG_00241	187	247	Autoind_synth|10-170	Autoind_bind|GerE|25-166|186-237	PL	R_indicum_JKLM_12A2	GCF_005862305.2	NZ_CP054024.1	54	1	1	0	0	E	C	1	1	1	1	1	1	1	1	1	1	1	1	0	1	1	0	0	0	1	0	0	1	0	0	1	0	0	1	1	1	1
FFM81_RS31975-WP_281389181.1	FFM81_RS32000-WP_018496492.1	IOKFKPHD_00175	IOKFKPHD_00181	173	247	Autoind_synth|2-156	Autoind_bind|GerE|25-166|186-237	PL	R_hidalgonense_JKLM_19E	GCF_005862185.2	NZ_CP054030.1	77	1	1	0	0	E	C	1	1	1	1	1	1	1	1	1		1	1	1	1	1	0	0	0	1	1	0	1	0	0	1	0	0	1	1	1	0
J0664_RS33430-WP_207159812.1	J0664_RS33445-WP_207159818.1	GHENOJPE_00317	GHENOJPE_00321	187	247	Autoind_synth|10-170	Autoind_bind|GerE|25-166|186-237	PL	*R_laguerreae_OyaliB	GCF_017348875.1	NZ_CP071402.1	77	1	1	0	0	E	C	1	1	1	1	1	1	1	1	1	1	1	1	0	1	1	0	0	0	0	0	0	1	0	0	1	0	0	1	1	0	1
NCBI_LuxI	NCBI_LuxR	LuxI	LuxR	LuxI_size (aa)	LuxR_size (aa)	LuxI_pfam	LuxR_pfam	Replicon	This_study_strain	Assembly	Accession	PL_group	RepABC	pSym	QS_IR_T4SS	RctA_T4SS	context	category	ABC_tran	Autoind_synth	HAD_2	HTH_AsnC-type|AsnC_trans_reg	Aminotran_5	SufBD_N|SufBD_N|SUFBD	FeS_assembly_P	SufBD_N|SUFBD	LysE	GCV_T|GCV_T_C	GCV_H	GDC-P|GDC-P|GDC-P	Flg_bb_rod|Flg_bbr_C	Fe-S_biosyn	Abhydrolase_1|Abhydrolase_1	CRCB	PseudoU_synth_2	Autoind_bind|GerE or Autoind_bind|Autoind_bind or GerE	DUF1236 or DUF1236|DUF1236	DUF1775|PCuAC	Flavodoxin_5	Bac_luciferase	Ribonuc_L-PSP	Flavin_Reduct	Isochorismatase	Patatin	DUF1127	tRNA-synt_1b	ATP12	Agenet|Agenet	AnmK
QTL56_RS03740-WP_245136981.1	QTL56_RS03735-WP_229576350.1	GMKNLIAH_00757	GMKNLIAH_00756	233	246	Autoind_synth|17-164	Autoind_bind|GerE|25-167|186-237	CHR	R_sp._SSM4.3	GCF_030369675.1	NZ_CP128477.1	0	0	0	0	0	D	NA	1	1	1	1	1	1	1	1	1	1	1	1	1	1	1	1	1	1	1	1	1	0	0	0	0	1	1	1	0	1	1
FVA81_RS25035-WP_147888679.1	FVA81_RS25030-WP_246663301.1	MHOIAGLN_04299	MHOIAGLN_04298	233	246	Autoind_synth|12-164	Autoind_bind|GerE|25-167|186-237	CHR	*R_rhizophilum_WL3	GCF_008000915.1	NZ_CP042826.1	0	0	0	0	0	D	NA	1	1	1	1	1	1	1	1	1	1	1	1	1	1	1	1	1	1	1	1	1	1	1	1	1	0	0	0	0	0	0
D4A92_RS16455-WP_203015693.1	D4A92_RS16450-WP_203015690.1	GKJLINOI_03287	GKJLINOI_03286	233	246	Autoind_synth|12-163	Autoind_bind|GerE|24-167|186-237	CHR	*R_sp._MAE2-X	GCF_016806065.1	NZ_CP032405.1	0	0	0	0	0	D	NA	1	1	1	1	1	1	1	1	1	1	1	1	1	1	1	1	1	1	1	1	1	1	1	1	1	0	0	0	1	0	0
NCBI_LuxI	NCBI_LuxR	LuxI	LuxR	LuxI_size (aa)	LuxR_size (aa)	LuxI_pfam	LuxR_pfam	Replicon	This_study_strain	Assembly	Accession	PL_group	RepABC	pSym	QS_IR_T4SS	RctA_T4SS	context	category	ABC_tran	Autoind_bind|GerE or Autoind_bind|Autoind_bind or GerE	Autoind_synth	ABC_trans_aux	DUF2865	Nitroreductase	CN_hydrolase|NAD_synthase	DAHP_synth_2	malic|Malic_M|PTA_PTB or Malic_M|PTA_PTB	Metallophos or Metallophos_2|Metallophos_2	STAS_2|MlaE or STAS|MlaE	DeoRC|Rib_5-P_isom_A	Sulfatase	GFA	Pyr_redox_2|Pyr_redox_dim	Fer2	DUF922	MlaD|DUF948|DUF948|DUF948|DUF948	Abhydrolase_6	DUF2059	HPPK	FolB	Pterin_bind	PD40|PD40|PD40|PD40|PD40	HAD_2	TadE	Lyase_1|FumaraseC_C	LPAM_1	Scaffold|PG_binding_1|YkuD	MerR|MerR-DNA-bind	MFS_1_like
P6U16_RS21165-WP_277702094.1	P6U16_RS21170-WP_277702095.1	OKBKBPPL_04618	OKBKBPPL_04619	214	243	Autoind_synth|14-183	Autoind_bind|GerE|58-162|180-232	CHR	**R_sp._32-5_1	GCF_029537235.1	NZ_CP120638.1	0	0	0	0	0	B	NA	1	1	1	1	1	1	1	1	1	1	1	0	0	1	0	0	0	1	0	0	0	0	0	0	0	0	0	0	0	1	1
NGR_RS19700-WP_012708224.1	NGR_RS19695-WP_012708223.1	EGJFKLJI_01690	EGJFKLJI_01689	214	250	Autoind_synth	Autoind_bind|GerE	CHR	S_fredii_NGR234	GCF_000018545.1	NC_012587.1	0	0	0	0	0	B	NA	1	1	1	1	1	1	1	1	1	1	1	1	1	1	1	0	0	1	0	1	0	0	0	1	1	0	1	0	1	1	1
GT349_RS05040-WP_244624937.1	GT349_RS24600-WP_163899519.1	FABPACKB_00287	FABPACKB_00286	213	248	Autoind_synth|12-184	GerE|181-235	CHR	R_daejeonense_KACC_13094	GCF_010450895.1	NZ_CP048427.1	0	0	0	0	0	B	NA	1	1	1	1	1	1	1	1	1	1	1	1	1	1	1	1	1	0	1	1	0	0	0	1	0	1	0	1	0	0	0
ACO34A_RS12815-WP_099058095.1	ACO34A_RS30725-WP_099058094.1	EDHKEKGP_02573	EDHKEKGP_02572	213	248	Autoind_synth|12-184	Autoind_bind|GerE|76-164|181-235	CHR	**R_sp._ACO-34A	GCF_002600635.1	NZ_CP021371.1	0	0	0	0	0	B	NA	1	1	1	1	1	1	1	1	1	1	1	1	1	1	1	1	1	0	1	0	0	0	0	1	1	1	0	1	0	0	0
IM739_RS14090-WP_237368340.1	IM739_RS24065-WP_272911316.1	CHECPBGP_02825	CHECPBGP_02824	213	252	Autoind_synth|13-185	GerE|181-234	CHR	**R_sp._SL42	GCF_021729845.1	NZ_CP063397.1	0	0	0	0	0	B	NA	1	1	1	1	1	1	1	1	1	1	1	1	1	0	1	1	1	1	1	0	1	1	1	1	0	1	0	0	0	0	0
QTL56_RS05910-WP_229575674.1	QTL56_RS05905-WP_245136703.1	GMKNLIAH_01192	GMKNLIAH_01191	213	238	Autoind_synth|15-185	GerE|168-222	CHR	R_sp._SSM4.3	GCF_030369675.1	NZ_CP128477.1	0	0	0	0	0	B	NA	1	1	1	1	1	1	1	1	1	1	1	1	1	1	1	1	1	1	1	1	1	1	1	0	1	0	1	0	1	0	0
FVA81_RS05550-WP_147885647.1	FVA81_RS05545-WP_147885646.1	MHOIAGLN_00372	MHOIAGLN_00371	213	238	Autoind_synth|15-185	GerE|168-222	CHR	*R_rhizophilum_WL3	GCF_008000915.1	NZ_CP042826.1	0	0	0	0	0	B	NA	1	1	1	1	1	1	1	1	1	1	1	1	1	1	1	1	1	1	1	1	1	1	1	0	1	0	0	0	0	0	0
D4A92_RS18560-WP_203016458.1	D4A92_RS18555-WP_203016456.1	GKJLINOI_03713	GKJLINOI_03712	213	236	Autoind_synth|15-188	GerE|165-219	CHR	*R_sp._MAE2-X	GCF_016806065.1	NZ_CP032405.1	0	0	0	0	0	B	NA	1	1	1	1	1	1	1	1	1	1	1	1	1	1	1	1	1	1	1	1	1	1	1	0	0	0	0	0	0	0	0
NCBI_LuxI	NCBI_LuxR	LuxI	LuxR	LuxI_size (aa)	LuxR_size (aa)	LuxI_pfam	LuxR_pfam	Replicon	This_study_strain	Assembly	Accession	PL_group	RepABC	pSym	QS_IR_T4SS	RctA_T4SS	context	category	Autoind_synth	Glyoxalase	PfkB	EamA|EamA	4HBT	ParE_toxin	Glyco_transf_4|Glycos_transf_1	Wzy_C	CoA_binding_3|Bac_transf	Poly_export|SLBB	Wzz|GNVR|AAA_31	Acetyltransf_6	DUF2842	COX15-CtaA	APH_6_hur	Semialdhyde_dh|Semialdhyde_dh	Arginase	Ribosomal_S9	Ribosomal_L13	CoA_binding_2	FliO	PAS_4|PAS_4|PAS_4|HisKA|HATPase_c|Response_reg	Autoind_bind|GerE or Autoind_bind|Autoind_bind or GerE
IHQ71_RS09345-WP_258161696.1	IHQ71_RS09350-WP_258161697.1	DIEFAGOG_01865	DIEFAGOG_01866	247	244	Autoind_synth|16-177	Autoind_bind|GerE|21-164|183-235	CHR	R_sp._TH2	GCF_024707525.1	NZ_CP062231.1	0	0	0	0	0	G	NA	1	1	1	1	1	1	1	1	1	1	1	1	1	1	1	1	1	1	1	1	1	1	1
NCBI_LuxI	NCBI_LuxR	LuxI	LuxR	LuxI_size (aa)	LuxR_size (aa)	LuxI_pfam	LuxR_pfam	Replicon	This_study_strain	Assembly	Accession	PL_group	RepABC	pSym	QS_IR_T4SS	RctA_T4SS	context	category	Autoind_synth	VirB8	T2SSE	AAA_31 or MerR|AAA_31 or MerR_1|AAA_31	ParBc|RepB or RepB|RepB or RepB|ParBc|RepB	TrbL or TrbL|TrbL or TrbL|TrbL|TrbL	TrbC or TrbC|TrbC	TrbI or TrbI|TrbI	RP-C|RP-C_C or RP-C|RP-C|RP-C_C or RP-C|HTH_DeoR|RP-C_C	CagE_TrbE_VirB|P-loop_TraG|P-loop_TraG or CagE_TrbE_VirB|P-loop_TraG|P-loop_TraG|AAA_	T4SS-DNA_transf	CagX	MobA_MobL|AAA_30|Viral_helicase1|Bep_C_terminal	VirB3	CN_hydrolase	DUF2749_2	Peptidase_S26	TraH_2	TraD	TrbH	TraC	Autoind_bind|GerE or Autoind_bind|Autoind_bind or GerE	Prok-TraM	DUF2749	HTH_3	Phage_integrase	TraR_2	Prok-TraM_2	DUF1612|HTH_13	DUF433	AbiEi_4
HB780_RS00705-WP_183686411.1	HB780_RS01010-WP_183685923.1	BDMLEPAN_00153	BDMLEPAN_00217	211	234	Autoind_synth|9-191	Autoind_bind|GerE|18-154|174-228	PL	*R_sp._629	GCF_014189535.1	NZ_CP050304.1	77	1	0	1	0	AI	B	1	1	1	1	1	1	1	1	1	1	1	1	1	1	0	1	0	0	1	1	1	0	0	1	0	0	1	1	0	0	0
FVA81_RS02095-WP_147885041.1	FVA81_RS02040-WP_187181984.1	MMBMPPPE_00355	MMBMPPPE_00344	227	238	Autoind_synth|Autoind_synth|14-111|134-208	Autoind_bind|GerE|20-156|177-232	PL	*R_rhizophilum_WL3	GCF_008000915.1	NZ_CP042825.1	77	1	0	1	0	AI	B	1	1	1	1	1	1	1	1	1	1	1	1	1	1	1	1	1	0	1	0	1	1	0	0	0	1	0	0	1	0	0
D4A92_RS22400-WP_203020772.1	D4A92_RS22455-WP_203020788.1	COEAPIIO_00172	COEAPIIO_00183	223	238	Autoind_synth|15-204	Autoind_bind|GerE|21-144|178-232	PL	*R_sp._MAE2-X	GCF_016806065.1	NZ_CP032406.1	77	1	0	1	0	AI	B	1	1	1	1	1	1	1	1	1	1	1	1	1	1	1	1	1	0	1	0	1	1	0	0	0	1	0	0	1	0	0
U8P69_RS24750-WP_128401848.1	U8P69_RS24805-WP_245461681.1	MEHJNJKD_00116	MEHJNJKD_00127	209	236	Autoind_synth|15-191	Autoind_bind|GerE|20-142|175-230	PL	R_beringeri_TP24	GCF_035965735.1	NZ_CP140852.1	25	1	0	1	0	AI	B	1	1	1	1	1	1	1	1	1	1	1	1	1	1	1	1	1	1	1	1	1	1	0	0	0	0	0	0	1	0	0
DLJ82_RS33610-WP_112908044.1	DLJ82_RS33550-WP_245472958.1	IPEEJKCK_00251	IPEEJKCK_00239	209	236	Autoind_synth|14-191	Autoind_bind|GerE|20-159|175-230	PL	R_leguminosarum_ATCC_14479	GCF_003290405.1	NZ_CP030763.1	77	1	0	1	0	AI	B	1	1	1	1	1	1	1	1	1	1	1	1	1	1	1	1	1	1	1	1	1	1	0	1	0	0	0	0	0	0	0
RLEG_RS30305-WP_012760237.1	RLEG_RS30360-WP_012760249.1	HKAMLLKH_00068	HKAMLLKH_00079	208	236	Autoind_synth|14-191	Autoind_bind|Autoind_bind|20-151|205-235	PL	*R_sp._WSM1325	GCF_000023185.1	NC_012853.1	77	1	0	1	0	AI	B	1	1	1	1	1	1	1	1	1	1	1	1	1	1	1	1	1	1	1	1	1	1	0	0	0	1	0	0	0	0	0
MF410_RS34260-WP_239621238.1	MF410_RS34435-WP_239621278.1	BMGNIJEA_00052	BMGNIJEA_00088	212	234	Autoind_synth|17-191	Autoind_bind|GerE|21-144|174-227	PL	*R_redzepovicii_C104	GCF_022354505.1	NZ_CP092354.1	77	0	0	1	0	AI	B	1	1	1	1	1	1	1	1	1	1	1	1	1	1	1	1	1	1	1	1	1	0	0	1	0	1	1	1	0	0	0
QMO80_RS32880-WP_012649103.1	QMO80_RS32550-WP_283201831.1	LECFMILG_00106	LECFMILG_00032	134	234	Autoind_synth|1-113	Autoind_bind|GerE|19-144|174-227	PL	R_sp._BT03	GCF_030053155.1	NZ_CP125646.1	77	0	0	1	0	AI	B	1	1	1	1	1	1	1	1	1	1	1	1	1	1	1	1	1	1	1	1	1	0	0	1	0	1	1	1	0	0	0
J5289_RS27080-WP_209206916.1	J5289_RS27550-WP_209207920.1	CEJHCPDA_00094	CEJHCPDA_00197	212	245	Autoind_synth|14-190	Autoind_bind|GerE|28-167|183-236	PL	*R_rhododendri_B230_85	GCF_019355735.1	NZ_CP072159.1	77	1	0	1	0	AI	B	1	1	1	1	1	1	1	1	1	1	1	1	1	1	1	1	1	1	1	1	1	0	0	1	0	1	1	1	0	0	0
P6U16_RS27600-WP_012649103.1	P6U16_RS28160-WP_277704958.1	AFCNMDIE_00134	AFCNMDIE_00266	212	234	Autoind_synth|Autoind_synth|14-66|117-191	Autoind_bind|GerE|21-148|173-228	PL	**R_sp._32-5_1	GCF_029537235.1	NZ_CP120640.1	77	0	0	1	0	AI	B	1	1	1	1	1	1	1	1	1	1	1	0	1	1	1	1	1	1	0	1	0	0	0	1	0	0	1	1	0	0	0
RHEC894_RS24005-WP_085739490.1	RHEC894_RS23140-WP_085739354.1	CCCAJAFM_00262	CCCAJAFM_00089	211	234	Autoind_synth|15-191	Autoind_bind|GerE|21-149|173-228	PL	R_sp._CIAT894	GCF_000172795.2	NZ_CP020949.1	77	0	0	1	0	AI	B	1	1	1	1	1	1	1	1	1	1	1	1	0	1	1	1	1	1	0	1	0	0	0	1	0	0	1	1	0	0	0
J5289_RS27785-WP_209207874.1	J5289_RS28680-WP_209207858.1	IPFIKGPK_00009	IPFIKGPK_00208	211	234	Autoind_synth|9-191	Autoind_bind|GerE|23-149|173-228	PL	*R_rhododendri_B230_85	GCF_019355735.1	NZ_CP072160.1	77	1	0	1	0	AI	B	1	1	1	1	1	1	1	1	1	1	1	1	1	1	1	1	1	1	1	1	1	0	0	1	1	1	1	1	1	0	0
G6M87_RS33235-WP_174045318.1	G6M87_RS32755-WP_174045109.1	MPEGMABL_00373	MPEGMABL_00276	211	234	Autoind_synth|9-191	Autoind_bind|GerE|25-149|173-228	PL	R_rhizogenes_CA75_95	GCF_017584205.1	NZ_CP049215.1	77	1	0	1	0	AI	B	1	1	1	1	1	1	1	1	1	1	1	1	1	1	1	1	1	1	1	1	0	0	0	1	0	0	1	1	0	0	0
N2601_RS34130-WP_260306190.1	N2601_RS33840-WP_260306123.1	JICKLMCG_00129	JICKLMCG_00068	212	233	Autoind_synth|13-191	Autoind_bind|GerE|23-149|173-227	PL	*R_tax_group_B2_CB3060	GCF_025200735.1	NZ_CP104162.1	77	0	0	1	0	AI	B	1	1	1	1	1	1	1	1	1	1	1	1	1	1	1	1	0	1	1	1	1	0	0	1	0	0	1	1	0	0	0
IE4872_RS21850-WP_074070574.1	IE4872_RS21490-WP_074070519.1	EIHGCICD_00130	EIHGCICD_00053	211	234	Autoind_synth|12-190	Autoind_bind|GerE|20-144|174-228	PL	R_gallicum_IE4872	GCF_001908615.1	NZ_CP017102.1	77	1	0	1	0	AI	B	1	1	1	1	1	1	1	1	1	1	1	1	1	1	1	1	1	1	1	1	1	0	0	1	0	0	1	1	0	0	0
N2599_RS37560-WP_027513407.1	N2599_RS36700-WP_027512959.1	NCHFPEAK_00247	NCHFPEAK_00057	211	234	Autoind_synth|13-190	Autoind_bind|GerE|22-138|180-227	PL	R_sullae_WSM1592	GCF_025200715.1	NZ_CP104146.1	77	1	0	1	0	AI	B	1	1	1	1	1	1	1	1	1	1	1	1	1	1	1	1	1	1	1	1	1	0	0	1	0	0	1	1	0	0	0
RLCC275e_RS34120-WP_033184401.1	RLCC275e_RS33935-WP_033184429.1	IIHAOFCJ_00115	IIHAOFCJ_00076	211	234	Autoind_synth|9-191	Autoind_bind|GerE|23-149|173-228	PL	R_brockwellii_CC275e	GCF_000769405.2	NZ_CP053445.1	77	1	0	1	0	AI	B	1	1	1	1	1	1	1	1	1	1	1	1	1	1	1	1	1	1	1	1	1	0	0	1	0	0	1	1	0	0	0
ACO34A_RS29515-WP_099061538.1	ACO34A_RS29325-WP_099061510.1	GBMMDFJF_00223	GBMMDFJF_00183	211	234	Autoind_synth|13-191	Autoind_bind|GerE|21-144|173-228	PL	**R_sp._ACO-34A	GCF_002600635.1	NZ_CP021375.1	77	1	0	1	0	AI	B	1	1	1	1	1	1	1	1	1	1	1	1	1	1	1	1	1	1	1	1	1	0	0	1	0	0	1	1	0	0	0
J5287_RS30820-WP_209186676.1	J5287_RS30755-WP_209186663.1	NPJOMPJO_00093	NPJOMPJO_00080	212	234	Autoind_synth|11-191	Autoind_bind|GerE|21-150|173-228	PL	*R_rhododendri_K1_93	GCF_019355575.1	NZ_CP072150.1	30	1	0	1	0	AI	B	1	1	1	1	1	1	1	1	1	1	1	1	1	1	1	1	1	1	1	1	1	1	1	1	1	0	1	0	0	0	0
J5278_RS30320-WP_209186676.1	J5278_RS30385-WP_209186663.1	BCIFNILD_00156	BCIFNILD_00169	212	234	Autoind_synth|11-191	Autoind_bind|GerE|21-150|173-228	PL	*R_rhododendri_B21_90	GCF_019355815.1	NZ_CP072166.1	30	1	0	1	0	AI	B	1	1	1	1	1	1	1	1	1	1	1	1	1	1	1	1	1	1	1	1	1	1	1	1	0	0	1	0	0	0	0
LPB79_RS32665-WP_024317472.1	LPB79_RS32605-WP_024317484.1	HBHPOCGP_00484	HBHPOCGP_00472	207	234	Autoind_synth|12-189	Autoind_bind|GerE|20-153|173-228	PL	*R_tibeticum_T136	GCF_021044665.1	NZ_CP088011.1	77	1	1	1	0	AI	D	1	1	1	1	1	1	1	1	1	1	0	1	1	1	1	1	1	1	1	1	1	1	1	1	1	0	0	0	1	0	0
J7U39_RS28330-WP_210633097.1	J7U39_RS28270-WP_210633089.1	MNJHCHMI_00294	MNJHCHMI_00282	212	234	Autoind_synth|20-188	Autoind_bind|GerE|19-150|173-228	PL	R_sp._NLR16a	GCF_017948245.1	NZ_CP072869.1	77	1	1	1	0	AI	D	1	1	1	1	1	1	1	1	1	1	1	1	1	1	1	1	1	1	1	1	0	1	1	1	1	0	0	0	0	0	1
BA011_RS35595-WP_065284290.1	BA011_RS35655-WP_065284302.1	GGEJCEGC_00238	GGEJCEGC_00251	212	234	Autoind_synth|20-188	Autoind_bind|GerE|19-149|173-228	PL	*R_laguerreae_Vaf10	GCF_001679785.1	NZ_CP016290.1	77	1	1	1	0	AI	D	1	1	1	1	1	1	1	1	1	1	1	1	1	1	1	1	1	1	1	1	1	1	1	1	1	1	0	0	1	0	0
BMW22_RS40410-WP_072642651.1	BMW22_RS40470-WP_065284302.1	DIMCAGDO_00071	DIMCAGDO_00084	212	234	Autoind_synth|20-188	Autoind_bind|GerE|19-149|173-228	PL	*R_laguerreae_Vaf-108	GCF_001890425.1	NZ_CP018235.1	77	1	0	1	0	AI	B	1	1	1	1	1	1	1	1	1	1	1	1	1	1	1	1	1	1	1	1	1	1	1	0	1	1	0	0	0	0	0
MF410_RS27710-WP_064649789.1	MF410_RS27650-WP_097629533.1	HCHICHHI_00191	HCHICHHI_00178	207	236	Autoind_synth|14-190	Autoind_bind|Autoind_bind|20-146|205-235	PL	*R_redzepovicii_C104	GCF_022354505.1	NZ_CP092351.1	77	1	0	1	0	AI	B	1	1	1	1	1	1	1	1	1	1	1	1	1	1	1	1	1	1	1	1	1	1	0	1	0	1	0	0	0	0	0
J3P73_RS34950-WP_131624136.1	J3P73_RS35010-WP_077988209.1	LGIOEMFF_00142	LGIOEMFF_00155	212	234	Autoind_synth|19-189	Autoind_bind|GerE|19-153|173-228	PL	R_ruizarguesonis_NZLR24	GCF_017357285.1	NZ_CP071682.1	77	2	1	1	0	AI	D	1	1	1	1	1	1	1	1	1	1	1	1	1	1	1	1	1	1	1	1	1	1	1	1	1	1	0	0	0	0	0
J3O30_RS30375-WP_131645517.1	J3O30_RS30315-WP_131614001.1	LCHFEFEP_00304	LCHFEFEP_00292	212	234	Autoind_synth|20-188	Autoind_bind|GerE|19-152|173-228	PL	R_sp._NZLR1	GCF_017357385.1	NZ_CP071635.1	65	1	1	1	0	AI	D	1	1	1	1	1	1	1	1	1	1	1	1	1	1	1	1	1	1	1	1	0	1	1	1	0	1	0	0	0	0	1
J2J97_RS26660-WP_207603846.1	J2J97_RS26600-WP_207603835.1	IMOBMCMC_00199	IMOBMCMC_00187	212	234	Autoind_synth|20-188	Autoind_bind|GerE|19-150|173-228	PL	R_bangladeshense_PLR8-1a	GCF_017357265.1	NZ_CP071621.1	77	1	1	1	0	AI	D	1	1	1	1	1	1	1	1	1	1	1	1	1	1	1	1	1	1	1	1	1	1	1	1	0	1	0	0	0	0	1
J2J98_RS27230-WP_207603846.1	J2J98_RS27170-WP_207603835.1	GMMAIMKA_00258	GMMAIMKA_00246	212	234	Autoind_synth|20-188	Autoind_bind|GerE|19-150|173-228	PL	R_bangladeshense_BLR175	GCF_017357245.1	NZ_CP071615.1	77	1	1	1	0	AI	D	1	1	1	1	1	1	1	1	1	1	1	1	1	1	1	1	1	1	1	1	1	1	1	1	0	1	0	0	1	0	1
LZK78_RS24620-WP_130813598.1	LZK78_RS24560-WP_077988209.1	PPCMCOFP_00112	PPCMCOFP_00100	212	234	Autoind_synth|20-189	Autoind_bind|GerE|19-153|173-228	PL	R_leguminosarum_Gr_12_7	GCF_021391595.1	NZ_CP090091.1	77	1	1	1	0	AI	D	1	1	1	1	1	1	1	1	1	1	1	1	1	1	1	1	1	1	1	1	0	1	1	1	1	1	0	0	1	0	1
J2J99_RS31245-WP_138397130.1	J2J99_RS31305-WP_138397158.1	ODJNCEHO_00121	ODJNCEHO_00133	212	234	Autoind_synth|20-188	Autoind_bind|GerE|19-153|173-228	PL	R_binae_BLR195	GCF_017357225.1	NZ_CP071609.1	77	1	0	1	0	AI	B	1	1	1	1	1	1	1	1	1	1	1	1	1	1	1	1	1	1	1	1	1	1	1	1	1	1	0	0	1	0	1
B0909_RS25770-WP_012476008.1	B0909_RS25710-WP_077768125.1	PKHMABFM_00072	PKHMABFM_00060	207	234	Autoind_synth|16-190	Autoind_bind|GerE|20-149|173-228	PL	**R_sp._K599	GCF_002005205.3	NZ_CP019703.3	77	1	0	1	0	AI	B	1	1	1	1	1	1	1	1	1	1	1	1	1	1	1	1	1	1	1	1	1	1	1	1	1	1	0	0	0	0	0
F3X89_RS29005-WP_034521137.1	F3X89_RS28945-WP_034521160.1	JIDCBMFI_00159	JIDCBMFI_00148	207	237	Autoind_synth|14-190	Autoind_bind|GerE|21-155|172-227	PL	R_rhizogenes_LBA9402	GCF_016864595.1	NZ_CP044124.1	59	1	0	1	0	AI	B	1	1	1	1	1	1	1	1	1	1	1	1	1	1	1	0	1	1	1	1	1	1	1	1	1	1	0	0	0	0	0
BTN45_RS24800-WP_207591877.1	BTN45_RS24730-WP_246751768.1	NLMHBFCO_00065	NLMHBFCO_00050	208	233	Autoind_synth|12-190	Autoind_bind|GerE|18-136|177-227	PL	**R_sp._ZX09	GCF_017357485.1	NZ_CP031365.1	77	2	0	1	0	AI	B	1	1	1	1	1	1	1	1	1	1	1	1	1	1	1	1	1	1	1	1	1	1	1	1	0	1	0	0	1	0	0
MF410_RS00915-WP_141399552.1	MF410_RS00850-WP_088395890.1	KDFDCNDE_00208	KDFDCNDE_00193	207	234	Autoind_synth|21-187	Autoind_bind|Autoind_bind|20-154|183-210	PL	*R_redzepovicii_C104	GCF_022354505.1	NZ_CP092347.1	77	0	0	1	0	AI	B	1	1	1	1	1	1	1	1	1	1	1	1	1	1	1	1	1	1	1	1	1	1	1	1	0	1	0	0	1	0	0
MHI61_RS03165-WP_011427463.1	MHI61_RS03230-WP_042119569.1	KMDCOOLP_00043	KMDCOOLP_00056	207	234	Autoind_synth|16-187	Autoind_bind|GerE|24-155|173-228	PL	*R_croatiense_K102	GCF_022385315.1	NZ_CP092434.1	31	2	0	1	0	AI	B	1	1	1	1	1	1	1	1	1	1	1	1	1	1	1	1	1	1	1	1	1	1	1	1	1	1	0	0	0	0	0
QMO82_RS03120-WP_183906990.1	QMO82_RS03055-WP_183906999.1	FLBEIANK_00179	FLBEIANK_00166	207	234	Autoind_synth|20-189	Autoind_bind|Autoind_bind|20-156|183-210	PL	*R_binxianense_BT04	GCF_030053135.1	NZ_CP125649.1	31	2	0	1	0	AI	B	1	1	1	1	1	1	1	1	1	1	1	1	1	1	1	1	1	1	1	1	1	1	1	1	1	1	0	0	0	0	0
U5G49_RS35825-WP_193444882.1	U5G49_RS35885-WP_193444870.1	GMDHMLMD_00117	GMDHMLMD_00129	211	234	Autoind_synth|20-189	Autoind_bind|GerE|19-151|173-228	PL	*R_leguminosarum_CIP-108029	GCF_034554815.1	NZ_CP140639.1	77	1	0	1	0	AI	B	1	1	1	1	1	1	1	1	1	1	1	1	1	1	1	1	1	1	1	1	0	1	1	1	1	1	0	0	0	0	0
NE851_RS07860-WP_063473646.1	NE851_RS07800-WP_128408806.1	FJNJJHPL_00193	FJNJJHPL_00180	212	234	Autoind_synth|21-188	Autoind_bind|GerE|19-155|173-228	PL	R_anhuiense_bv._trifolii_T24	GCF_024346605.1	NZ_CP098802.1	77	1	1	1	0	AI	D	1	1	1	1	1	1	1	1	1	1	1	1	1	1	1	1	1	1	1	1	1	1	1	1	1	1	0	0	0	0	0
U8P72_RS26725-WP_063473646.1	U8P72_RS26665-WP_128408806.1	FBEIGCBF_00122	FBEIGCBF_00109	212	234	Autoind_synth|21-188	Autoind_bind|GerE|19-155|173-228	PL	R_johnstonii_TP5	GCF_035923665.1	NZ_CP140821.1	22	1	0	1	0	AI	B	1	1	1	1	1	1	1	1	1	1	1	1	1	1	1	1	1	1	1	1	1	1	1	1	0	0	0	0	0	1	0
MF410_RS33970-WP_088396720.1	MF410_RS33915-WP_088396711.1	MCPDOOIL_00444	MCPDOOIL_00432	207	234	Autoind_synth|14-189	Autoind_bind|GerE|20-152|173-228	PL	*R_redzepovicii_C104	GCF_022354505.1	NZ_CP092353.1	77	0	0	1	0	AI	B	1	1	1	1	1	1	1	1	1	1	1	1	1	1	1	1	1	1	1	1	1	1	1	0	1	0	0	0	0	0	0
N2601_RS32150-WP_260305554.1	N2601_RS32095-WP_260305526.1	NEBMELKE_00551	NEBMELKE_00540	212	234	Autoind_synth|17-189	Autoind_bind|GerE|20-141|173-228	PL	*R_tax_group_B2_CB3060	GCF_025200735.1	NZ_CP104160.1	77	1	1	1	0	AI	D	1	1	1	1	1	1	1	1	1	1	1	1	1	1	1	0	1	1	1	0	1	1	1	0	0	0	0	0	0	0	0
L2W42_RS22000-WP_239600206.1	L2W42_RS22060-WP_239600280.1	FLNIJIKI_00249	FLNIJIKI_00261	207	234	Autoind_synth|12-188	Autoind_bind|GerE|19-138|173-228	PL	R_gallicum_M101	GCF_022354485.1	NZ_CP092345.1	77	1	1	1	0	AI	D	1	1	1	1	1	1	1	1	1	1	1	1	1	1	1	1	1	1	1	1	1	1	1	1	1	0	0	0	0	0	0
J5280_RS31645-WP_209186676.1	J5280_RS31580-WP_209186663.1	NKKGFBPP_00267	NKKGFBPP_00254	212	234	Autoind_synth|11-191	Autoind_bind|GerE|21-150|173-228	PL	*R_rhododendri_K15_93	GCF_019355615.1	NZ_CP072155.1	30	1	0	1	0	AI	B	1	1	1	1	1	1	1	1	1	1	1	1	1	1	1	1	1	1	1	1	1	1	1	1	0	0	1	0	0	0	0
G3A56_RS26905-WP_164056945.1	G3A56_RS26920-WP_164056948.1	PIKHFJDO_00288	PIKHFJDO_00291	221	234	Autoind_synth|9-185	Autoind_bind|GerE|21-153|173-228	PL	R_oryzihabitans_M15	GCF_010669145.1	NZ_CP048637.1	77	0	0	1	0	AI	B	1	1	1	1	1	1	1	1	1	1	1	1	1	1	1	1	1	1	1	1	1	1	1	1	0	0	0	0	0	0	0
G3A56_RS26905-WP_164056945.1	G3A56_RS26910-WP_007824148.1	PIKHFJDO_00288	PIKHFJDO_00289	221	220	Autoind_synth|9-185	Autoind_bind|Autoind_bind|15-143|151-174	PL	R_oryzihabitans_M15	GCF_010669145.1	NZ_CP048637.1	77	0	0	1	0	AI	B	1	1	1	1	1	1	1	1	1	1	1	1	1	1	1	1	1	1	1	1	1	1	1	1	0	0	0	0	0	0	0
PY308_RS22310-WP_275791362.1	PY308_RS22295-WP_275791359.1	BMIDKFCC_00268	BMIDKFCC_00264	220	234	Autoind_synth|9-190	Autoind_bind|GerE|21-154|173-228	PL	**R_gei._ZFJT.2T	GCF_029223885.1	NZ_CP119410.1	77	1	0	1	0	AI	B	1	1	1	1	1	1	1	1	1	1	1	1	1	1	1	1	1	1	1	1	1	1	1	0	0	0	0	0	0	0	0
PY308_RS22310-WP_275791362.1	PY308_RS22305-WP_012484561.1	BMIDKFCC_00268	BMIDKFCC_00267	220	239	Autoind_synth|9-190	Autoind_bind|GerE|34-160|176-231	PL	**R_gei._ZFJT.2T	GCF_029223885.1	NZ_CP119410.1	77	1	0	1	0	AI	B	1	1	1	1	1	1	1	1	1	1	1	1	1	1	1	1	1	1	1	1	1	1	1	0	0	0	0	0	0	0	0
U8Q06_RS25750-WP_130660092.1	U8Q06_RS25690-WP_327212359.1	FIKLKHHP_00327	FIKLKHHP_00315	212	234	Autoind_synth|20-188	Autoind_bind|GerE|19-153|173-228	PL	R_beringeri_TP13	GCF_035971255.1	NZ_CP140874.1	77	1	1	1	0	AI	D	1	1	1	1	1	1	1	1	1	1	1	1	1	1	1	1	1	1	1	1	1	1	1	1	0	0	0	0	0	0	1
QA648_RS34415-WP_283054528.1	QA648_RS34360-WP_283054518.1	NAEAACJL_00514	NAEAACJL_00502	212	234	Autoind_synth|16-189	Autoind_bind|GerE|20-141|173-228	PL	*R_tax_group_B3_CB3171	GCF_029714265.1	NZ_CP121654.1	77	1	1	1	0	AI	D	1	1	1	1	1	1	1	1	1	1	1	1	1	1	1	1	1	1	0	1	1	1	1	0	0	0	0	0	0	0	0
NXC24_RS24055-WP_104825917.1	NXC24_RS24000-WP_104825906.1	OAMLNFJN_00483	OAMLNFJN_00472	212	234	Autoind_synth|18-189	Autoind_bind|GerE|20-141|173-228	PL	*R_tax_group_B1_NXC24	GCF_002944315.1	NZ_CP024313.1	77	1	1	1	0	AI	D	1	1	1	1	1	1	1	1	1	1	1	1	1	1	1	1	1	1	1	1	1	1	1	0	0	0	0	0	0	0	0
CCGE525_RS36845-WP_120709163.1	CCGE525_RS36790-WP_120709220.1	GLDPOMMK_00561	GLDPOMMK_00549	212	261	Autoind_synth|12-190	Autoind_bind|GerE|47-175|200-255	PL	R_jaguaris_CCGE525	GCF_003627755.1	NZ_CP032696.1	77	1	1	1	0	AI	D	1	1	1	1	1	1	1	1	1	1	1	1	1	1	1	1	1	1	1	1	1	1	1	0	0	0	0	0	0	0	0
IE4872_RS25085-WP_074070989.1	IE4872_RS25025-WP_074071031.1	FBAFMBFH_00512	FBAFMBFH_00500	207	248	Autoind_synth|12-186	Autoind_bind|GerE|33-162|187-242	PL	R_gallicum_IE4872	GCF_001908615.1	NZ_CP017104.1	77	0	1	1	0	AI	D	1	1	1	1	1	1	1	1	1	1	1	1	1	1	1	1	1	1	1	1	0	1	1	1	1	0	0	0	0	1	0
U8P73_RS30335-WP_326893022.1	U8P73_RS30275-WP_128408806.1	FEMIMDLN_00311	FEMIMDLN_00297	212	234	Autoind_synth|21-188	Autoind_bind|GerE|19-155|173-228	PL	R_beringeri_TP6	GCF_035921825.1	NZ_CP140809.1	22	1	1	1	0	AI	D	1	1	1	1	1	1	1	1	1	1	1	1	1	1	1	1	1	1	1	1	1	1	1	1	0	0	0	0	0	0	0
U8P69_RS34220-WP_130759151.1	U8P69_RS34155-WP_128408806.1	MKBPHALF_00335	MKBPHALF_00322	212	234	Autoind_synth|21-188	Autoind_bind|GerE|19-155|173-228	PL	R_beringeri_TP24	GCF_035965735.1	NZ_CP140854.1	22	0	1	1	0	AI	D	1	1	1	1	1	1	1	1	1	1	1	1	1	0	1	1	1	1	1	1	1	1	1	1	0	0	0	0	0	1	0
IE4771_RS22635-WP_040140186.1	IE4771_RS22570-WP_040140168.1	LCBAJPGI_00214	LCBAJPGI_00201	207	212	Autoind_synth|19-188	Autoind_bind|GerE|4-133|151-206	PL	*R_sophoriradicis_IE4771	GCF_000698845.1	NZ_CP006987.1	77	1	0	1	0	AI	B	1	1	1	1	1	1	1	1	1	1	1	1	1	1	1	1	1	1	1	1	1	1	1	1	0	0	0	0	0	1	0
IE4771_RS24320-WP_040140673.1	IE4771_RS24260-WP_040140791.1	IFBGCBGM_00382	IFBGCBGM_00370	205	234	Autoind_synth|13-190	Autoind_bind|GerE|20-138|173-227	PL	*R_sophoriradicis_IE4771	GCF_000698845.1	NZ_CP006988.1	77	1	1	1	0	AI	D	1	1	1	1	1	1	1	1	1	1	1	1	1	1	1	1	1	1	1	1	1	1	1	1	0	0	0	0	0	1	0
RGR602_RS23380-WP_040114420.1	RGR602_RS23320-WP_040114495.1	FBBAKKAL_00554	FBBAKKAL_00542	207	248	Autoind_synth|12-186	Autoind_bind|GerE|33-162|188-242	PL	R_gallicum_bv._gallicum_R602sp	GCF_000816845.1	NZ_CP006879.1	77	1	1	1	0	AI	D	1	1	1	1	1	1	1	1	1	1	1	1	1	1	1	1	1	1	1	1	1	1	1	1	1	0	0	0	0	1	0
HA463_RS37455-WP_063473646.1	HA463_RS37395-WP_128408806.1	OIILMNPG_00349	OIILMNPG_00336	212	234	Autoind_synth|21-188	Autoind_bind|GerE|19-155|173-228	PL	R_leguminosarum_bv._trifolii_23B	GCF_011604505.1	NZ_CP050089.1	77	1	1	1	0	AI	D	1	1	1	1	1	1	1	1	1	1	1	1	1	1	1	1	1	1	1	1	1	1	1	1	0	0	0	0	0	1	0
U8P77_RS34175-WP_130759151.1	U8P77_RS34115-WP_128408806.1	BNBCMEBG_00299	BNBCMEBG_00286	212	234	Autoind_synth|21-188	Autoind_bind|GerE|19-155|173-228	PL	R_johnstonii_TP25	GCF_035964835.1	NZ_CP140849.1	22	1	1	1	0	AI	D	1	1	1	1	1	1	1	1	1	1	1	1	1	1	1	1	1	1	1	1	1	1	1	1	0	0	0	0	0	1	0
RTCIAT899_RS19630-WP_015341958.1	RTCIAT899_RS19570-WP_041678075.1	AGOOIJKM_00219	AGOOIJKM_00208	208	254	Autoind_synth|16-189	Autoind_bind|GerE|37-161|190-245	PL	R_tropici_CIAT_899	GCF_000330885.1	NC_020060.1	77	1	0	1	0	AI	B	1	1	1	1	1	1	1	1	1	1	1	1	1	1	1	1	1	1	1	1	1	1	1	0	1	0	0	0	0	0	0
RLV_RS01875-WP_018516712.1	RLV_RS01815-WP_018097602.1	MBJHKFBI_00389	MBJHKFBI_00376	212	153	Autoind_synth|20-188	Autoind_bind|GerE|1-71|92-147	PL	R_leguminosarum_bv._viciae_UPM791	GCF_002948295.1	NZ_CP025505.1	77	1	1	1	0	AI	D	1	1	1	1	1	1	1	1	1	1	1	1	1	1	1	1	1	1	1	1	0	1	1	0	1	0	0	0	0	0	0
GYN07_RS34605-WP_020048162.1	GYN07_RS34540-WP_026264802.1	HDFOAILI_00216	HDFOAILI_00204	207	234	Autoind_synth|13-188	Autoind_bind|GerE|19-153|173-228	PL	*R_laguerreae_248	GCF_010365265.1	NZ_CP048285.1	77	1	1	1	0	AI	D	1	1	1	1	1	1	1	1	1	1	1	1	1	1	1	1	1	1	1	1	0	1	1	0	1	0	0	0	0	0	0
RTCIAT899_RS22205-WP_004119859.1	RTCIAT899_RS22145-WP_051043311.1	GJJFHJIJ_00585	GJJFHJIJ_00573	212	244	Autoind_synth|18-189	Autoind_bind|GerE|31-151|183-238	PL	R_tropici_CIAT_899	GCF_000330885.1	NC_020061.1	66	1	1	1	0	AI	D	1	1	1	1	1	1	1	1	1	1	1	1	1	1	1	1	1	1	1	1	1	1	1	0	1	0	0	0	0	0	0
NXC12_RS28220-WP_086083987.1	NXC12_RS28160-WP_198388425.1	MLEFBKLA_00582	MLEFBKLA_00570	205	234	Autoind_synth|13-190	Autoind_bind|GerE|20-138|173-227	PL	R_etli_NXC12	GCF_002119845.1	NZ_CP020910.1	77	1	1	1	0	AI	D	1	1	1	1	1	1	1	1	1	1	1	1	1	1	1	1	1	1	1	1	1	1	1	0	1	0	0	0	0	1	0
QA646_RS29395-WP_283060823.1	QA646_RS29340-WP_283060811.1	KOKGDKNL_00557	KOKGDKNL_00546	212	234	Autoind_synth|16-189	Autoind_bind|GerE|20-151|173-228	PL	R_sp._CB3090	GCF_029714285.1	NZ_CP121664.1	77	1	1	1	0	AI	D	1	1	1	1	1	1	1	1	1	1	1	1	1	1	1	1	1	1	1	1	1	1	1	0	1	0	0	0	0	0	0
CCGE532_RS31825-WP_004119859.1	CCGE532_RS31770-WP_004119842.1	ICKDAOPI_00539	ICKDAOPI_00528	212	234	Autoind_synth|18-189	Autoind_bind|GerE|20-141|173-228	PL	*R_tax_group_A1_CCGE532	GCF_003627775.1	NZ_CP032692.1	77	1	1	1	0	AI	D	1	1	1	1	1	1	1	1	1	1	1	1	1	1	1	1	1	1	1	1	1	1	1	0	1	0	0	0	0	0	0
CCGE531_RS32660-WP_004119859.1	CCGE531_RS32605-WP_004119842.1	HCHKMOBE_00606	HCHKMOBE_00595	212	234	Autoind_synth|18-189	Autoind_bind|GerE|20-141|173-228	PL	*R_tax_group_A2_CCGE531	GCF_003627795.1	NZ_CP032687.1	66	1	1	1	0	AI	D	1	1	1	1	1	1	1	1	1	1	1	1	1	1	1	1	1	1	1	1	1	1	1	0	1	0	0	0	0	0	0
CHR56_RS36530-WP_077988220.1	CHR56_RS36590-WP_077988209.1	FDICJMIP_00006	FDICJMIP_00018	212	234	Autoind_synth|20-188	Autoind_bind|GerE|19-153|173-228	PL	R_leguminosarum_bv._viciae_BIHB_1217	GCF_002243365.1	NZ_CP022669.1	65	1	1	1	0	AI	D	1	1	1	1	1	1	1	1	1	1	1	1	1	1	1	1	1	1	1	1	0	1	1	1	1	0	0	0	0	0	1
CUJ84_RS34945-WP_018482021.1	CUJ84_RS34885-WP_105010002.1	PJEEPCON_00544	PJEEPCON_00532	212	234	Autoind_synth|20-188	Autoind_bind|GerE|19-153|173-228	PL	R_leguminosarum_Norway	GCF_002953715.1	NZ_CP025015.1	77	1	1	1	0	AI	D	1	1	1	1	1	1	1	1	1	1	1	1	1	1	1	1	1	1	1	1	1	1	1	1	1	0	0	0	0	0	1
J2J99_RS30635-WP_168301558.1	J2J99_RS30575-WP_127431476.1	JIOAEJDD_00321	JIOAEJDD_00309	212	234	Autoind_synth|20-188	Autoind_bind|GerE|19-150|173-228	PL	R_binae_BLR195	GCF_017357225.1	NZ_CP071608.1	77	1	1	1	0	AI	D	1	1	1	1	1	1	1	1	1	1	1	1	1	1	1	1	1	1	1	1	1	1	1	1	1	0	0	0	0	0	1
AM571_RS22515-WP_074063671.1	AM571_RS22455-WP_074063660.1	MCGIJBCB_00417	MCGIJBCB_00405	204	234	Autoind_synth|18-190	Autoind_bind|GerE|19-142|173-228	PL	*R_azibense_8C-3	GCF_001908375.1	NZ_CP017242.1	77	1	0	1	0	AI	B	1	1	1	1	1	1	1	1	1	1	1	1	1	1	1	1	1	1	1	1	1	1	1	1	1	0	0	0	0	0	0
RHE_RS21975-WP_011427463.1	RHE_RS21910-WP_042119569.1	JDBJMHKB_00217	JDBJMHKB_00204	207	234	Autoind_synth|16-187	Autoind_bind|GerE|24-155|173-228	PL	R_etli_CFN_42	GCF_000092045.1	NC_007762.1	31	2	0	1	0	AI	B	1	1	1	1	1	1	1	1	1	1	1	1	1	1	1	1	1	1	1	1	1	1	1	1	1	0	0	0	0	0	0
EML492_RS32665-WP_034523044.1	EML492_RS32605-WP_034521160.1	DILDCHJP_00159	DILDCHJP_00148	207	237	Autoind_synth|20-190	Autoind_bind|GerE|21-155|172-227	PL	R_rhizogenes_A4	GCF_018138105.1	NZ_CP073112.1	77	1	0	1	0	AI	B	1	1	1	1	1	1	1	1	1	1	1	1	1	1	1	1	1	1	1	1	1	1	1	1	1	0	0	0	0	0	0
EML492_RS33790-WP_034521137.1	EML492_RS33730-WP_034523057.1	CLIDOOCE_00235	CLIDOOCE_00223	207	234	Autoind_synth|14-190	Autoind_bind|GerE|19-144|173-228	PL	R_rhizogenes_A4	GCF_018138105.1	NZ_CP073113.1	59	1	0	1	0	AI	B	1	1	1	1	1	1	1	1	1	1	1	1	1	1	1	1	1	1	1	1	1	1	1	1	1	0	0	0	0	0	0
N2599_RS36425-WP_027513381.1	N2599_RS36365-WP_027513369.1	CJNNAOHL_00501	CJNNAOHL_00489	204	234	Autoind_synth|18-190	Autoind_bind|GerE|19-138|173-228	PL	R_sullae_WSM1592	GCF_025200715.1	NZ_CP104145.1	77	1	1	1	0	AI	D	1	1	1	1	1	1	1	1	1	1	1	1	1	1	1	1	1	1	1	1	1	1	1	1	1	0	0	0	0	0	0
REMIM1_RS24210-WP_020919058.1	REMIM1_RS24150-WP_080655841.1	BABJEKKM_00258	BABJEKKM_00246	208	254	Autoind_synth|16-187	Autoind_bind|GerE|37-159|190-245	PL	R_etli_bv._mimosae_str._Mim1	GCF_000442435.1	NC_021910.1	77	1	0	1	0	AI	B	1	1	1	1	1	1	1	1	1	1	1	1	1	1	1	1	1	1	1	1	1	1	1	1	1	0	0	0	0	0	0
NCBI_LuxI	NCBI_LuxR	LuxI	LuxR	LuxI_size (aa)	LuxR_size (aa)	LuxI_pfam	LuxR_pfam	Replicon	This_study_strain	Assembly	Accession	PL_group	RepABC	pSym	QS_IR_T4SS	RctA_T4SS	context	category	Autoind_synth	4HBT	AMP-binding|AMP-binding_C_2	MEKHLA	ECH_1	Aldedh|MaoC_dehydratas	Hexapep|Hexapep	TetR_N|TetR_C_24	PaaA_PaaC	FAD_binding_6|NAD_binding_1|Fer2	Autoind_bind|GerE or Autoind_bind|Autoind_bind or GerE	Response_reg|GerE	DUF1127	HTH_1|LysR_substrate	DAO	HTH_24|AsnC_trans_reg	PaaX|PaaX_C	HisKA_3|HATPase_c	PaaB	Hydrolase	TetR_N	FeS_assembly_P	Gly-zipper_YMGG|DUF1236	BON	DUF2934	DUF72	PBP	DUF3008	ACR_tran	MgtC	HlyD_D23
CCGE532_RS24065-WP_120668612.1	CCGE532_RS24060-WP_120668610.1/CCGE532_RS24070-WP_120668614.1	MLKEBLKD_01002	MLKEBLKD_01003/MLKEBLKD_01001	199	254/256	Autoind_synth|13-183	Autoind_bind|GerE|33-174|193-247/Autoind_bind|GerE|34-179|196-249	PL	*R_tax_group_A1_CCGE532	GCF_003627775.1	NZ_CP032690.1	74	1	0	0	0	J	A	1	1	1	1	1	1	1	1	1	1	1	0	0	0	0	0	0	0	0	0	1	0	0	1	1	1	1	1	1	1	1
CCGE531_RS24545-WP_120668612.1	CCGE531_RS24540-WP_120668610.1/CCGE531_RS24550-WP_120668614.1	MLGIKCLE_00995	MLGIKCLE_00996/MLGIKCLE_00994	199	254/256	Autoind_synth|13-183	Autoind_bind|GerE|33-174|193-247/Autoind_bind|GerE|34-179|196-249	PL	*R_tax_group_A2_CCGE531	GCF_003627795.1	NZ_CP032685.1	74	1	0	0	0	J	A	1	1	1	1	1	1	1	1	1	1	1	0	0	0	0	0	0	0	0	0	1	0	0	1	1	1	1	1	1	1	1
CKA34_RS24970-WP_095437295.1	CKA34_RS24975-WP_095437296.1	PMPPJCCI_01070	PMPPJCCI_01071	219	243	Autoind_synth|15-186	Autoind_bind|GerE|20-165|181-234	PL	R_sp._11515TR_10195	GCF_002277895.1	NZ_CP022999.1	77	1	0	0	0	J	A	1	1	1	1	1	1	1	1	1	1	1	1	1	1	1	1	1	1	1	1	1	1	0	0	0	0	0	0	0	0	0
J5284_RS21775-WP_083258036.1	J5284_RS21780-WP_229002161.1	EMNCLJDH_00425	EMNCLJDH_00426	219	271	Autoind_synth|15-186	Autoind_bind|GerE|48-193|209-262	PL	*R_dioscoreae_AB2_73_1	GCF_019357455.1	NZ_CP072173.1	68	1	0	0	0	J	A	1	1	1	1	1	1	1	1	1	1	1	1	1	1	1	1	1	1	1	1	0	1	1	0	0	0	0	0	0	0	0
I8E17_RS25440-WP_083258036.1	I8E17_RS25435-WP_229002161.1	DLCHCAFO_01157	DLCHCAFO_01156	219	271	Autoind_synth|15-186	Autoind_bind|GerE|48-193|209-262	PL	*R_dioscoreae_AB2_73_2	GCF_020871915.1	NZ_CP067072.1	68	1	0	0	0	J	A	1	1	1	1	1	1	1	1	1	1	1	1	1	1	1	1	1	1	1	1	0	1	1	0	0	0	0	0	0	0	0
NCBI_LuxI	NCBI_LuxR	LuxI	LuxR	LuxI_size (aa)	LuxR_size (aa)	LuxI_pfam	LuxR_pfam	Replicon	This_study_strain	Assembly	Accession	PL_group	RepABC	pSym	QS_IR_T4SS	RctA_T4SS	context	category	Autoind_synth	Ala_racemase_N|Ala_racemase_C	AAT	Autoind_bind|GerE or Autoind_bind|Autoind_bind or GerE	EamA|EamA	HTH_3	MmgE_PrpD_N|MmgE_PrpD_C	Fer2_4	DAO	ABC_tran	Hydrolase_6|Hydrolase_like|Hydrolase_like	Hydrolase|Hydrolase_like	T4SS	BPD_transp_1	VirB3	SNase	SLT	SBP_bac_3	MarR_2|IclR	Pyr_redox_2|Fer2_BFD	TrbC or TrbC|TrbC	CagE_TrbE_VirB|P-loop_TraG|P-loop_TraG or CagE_TrbE_VirB|P-loop_TraG|P-loop_TraG|AAA_	NTP_transf_2|HEPN	HTH_IclR|IclR	HlyD_3|HlyD_3	HTH_Tnp_1	XFP_N|XFP|XFP_C	DUF736	TraD	TnpB_IS66	T4SS-DNA_transf
N2599_RS29640-WP_063829627.1	N2599_RS29635-WP_027512827.1	DAKLLFHE_01813	DAKLLFHE_01812	226	242	Autoind_synth|13-173	Autoind_bind|GerE|25-163|182-234	PL	R_sullae_WSM1592	GCF_025200715.1	NZ_CP104144.1	77	1	0	0	1	F	G	1	1	1	1	1	1	0	0	0	0	1	0	0	0	0	0	0	0	0	0	0	0	0	0	1	0	1	0	0	0	0
AM571_RS15630-WP_237358561.1	AM571_RS15625-WP_081377101.1	BKECHFJL_03120	BKECHFJL_03119	234	242	Autoind_synth|13-174	Autoind_bind|GerE|24-164|181-234	CHR	*R_azibense_8C-3	GCF_001908375.1	NZ_CP017241.1	0	0	0	0	0	F	NA	1	1	1	1	1	0	1	1	0	0	1	0	0	0	0	0	0	0	0	0	0	0	0	1	0	1	0	1	1	1	1
PR016_RS18920-WP_111217311.1	PR016_RS18925-WP_278332911.1	OFJNIDPH_00066	OFJNIDPH_00067	208	242	Autoind_synth|15-161	Autoind_bind|GerE|23-165|182-234	PL	R_tumorigenes_932	GCF_029691985.1	NZ_CP117262.1	77	1	0	0	0	F	A	1	1	1	1	1	1	1	1	1	1	0	1	1	1	1	1	1	1	1	1	1	1	1	0	0	0	0	0	0	0	0
PR017_RS18045-WP_111217311.1	PR017_RS18050-WP_111217313.1	MBCIMCNG_00064	MBCIMCNG_00065	208	242	Autoind_synth|15-161	Autoind_bind|GerE|22-165|182-234	PL	R_tumorigenes_1078	GCF_003240565.2	NZ_CP117256.1	77	1	0	0	0	F	A	1	1	1	1	1	1	1	1	1	1	0	1	1	1	1	1	1	1	1	1	1	1	1	0	0	0	0	0	0	0	0
NCBI_LuxI	NCBI_LuxR	LuxI	LuxR	LuxI_size (aa)	LuxR_size (aa)	LuxI_pfam	LuxR_pfam	Replicon	This_study_strain	Assembly	Accession	PL_group	RepABC	pSym	QS_IR_T4SS	RctA_T4SS	context	category	ABC_tran	Autoind_synth	DUF1338_N|DUF1338	FAD_binding_4|FAD-oxidase_C	Aldedh	Aminotran_1_2	DAO	CaMKII_AD	GreA_GreB	Bac_luciferase	BPD_transp_1	NMT1	MFS_3	Lipocalin_5	Glyco_hydro_15|Glyco_hydro_15	DAO|GMC_oxred_N|GMC_oxred_C	NAD_binding_8|GMC_oxred_N|GMC_oxred_C	Ferritin-like	AP_endonuc_2	FecCD	Peripla_BP_2	Autoind_bind|GerE or Autoind_bind|Autoind_bind or GerE
QA646_RS18990-WP_283059805.1	QA646_RS18995-WP_283059806.1	ADLMHHHM_00033	ADLMHHHM_00034	222	247	Autoind_synth|2-152	Autoind_bind|GerE|25-167|187-237	PL	R_sp._CB3090	GCF_029714285.1	NZ_CP121663.1	77	1	0	0	0	N	A	1	1	1	1	1	1	1	1	1	1	1	1	1	1	1	1	1	1	1	1	1	1
NCBI_LuxI	NCBI_LuxR	LuxI	LuxR	LuxI_size (aa)	LuxR_size (aa)	LuxI_pfam	LuxR_pfam	Replicon	This_study_strain	Assembly	Accession	PL_group	RepABC	pSym	QS_IR_T4SS	RctA_T4SS	context	category	HTH_1|LysR_substrate	Autoind_synth	GFA	Lipocalin_5	Glyco_hydro_15|Glyco_hydro_15	NAD_binding_8|GMC_oxred_N|GMC_oxred_C	Ferritin-like	AP_endonuc_2	HTH_24|AsnC_trans_reg	ADH_N|ADH_zinc_N	ETF	DMSP_lyase	DAO|DAO|ETFQO_UQ-bd|ETF_QO	ETF|ETF_alpha	Esterase	PRODH|Pro_dh-DNA_bdg|Pro_dh|Aldedh	DAO|GMC_oxred_N|GMC_oxred_N|GMC_oxred_C	dCache_1|HAMP|MCPsignal|MCPsignal	LigB	Autoind_bind|GerE or Autoind_bind|Autoind_bind or GerE	ADH_N|ADH_zinc_N_2	DoxX	Creatinase_N|Peptidase_M24	TetR_N|TetR_N	Oxidored_FMN|Pyr_redox_2	Peptidase_M24
NXC24_RS25245-WP_104826164.1	NXC24_RS25250-WP_104826165.1	EGNACHJO_00237	EGNACHJO_00238	234	247	Autoind_synth|12-161	Autoind_bind|GerE|25-168|187-237	PL	*R_tax_group_B1_NXC24	GCF_002944315.1	NZ_CP024314.1	35	1	0	0	0	O	A	1	1	1	1	1	1	1	1	1	1	1	1	1	1	1	1	1	1	1	1	1	1	0	1	1	0
N2601_RS20800-WP_260304713.1	N2601_RS20805-WP_260304714.1	POLANFFJ_00241	POLANFFJ_00242	234	247	Autoind_synth|12-161	Autoind_bind|GerE|25-168|187-237	PL	*R_tax_group_B2_CB3060	GCF_025200735.1	NZ_CP104159.1	35	1	0	0	0	O	A	1	1	1	1	1	1	1	1	1	1	1	1	1	1	1	1	1	1	1	1	1	1	1	0	0	1
QA648_RS20520-WP_283053274.1	QA648_RS20525-WP_260304714.1	LCHODADB_00244	LCHODADB_00245	234	247	Autoind_synth|12-161	Autoind_bind|GerE|25-168|187-237	PL	*R_tax_group_B3_CB3171	GCF_029714265.1	NZ_CP121653.1	35	1	0	0	0	O	A	1	1	1	1	1	1	1	1	1	1	1	1	1	1	1	1	1	1	1	1	1	1	1	0	0	0
NCBI_LuxI	NCBI_LuxR	LuxI	LuxR	LuxI_size (aa)	LuxR_size (aa)	LuxI_pfam	LuxR_pfam	Replicon	This_study_strain	Assembly	Accession	PL_group	RepABC	pSym	QS_IR_T4SS	RctA_T4SS	context	category	BPD_transp_2	Autoind_synth	FMN_red	Aminotran_1_2	DAO	GntR|FCD	Ala_racemase_N|Ala_racemase_C	HTH_24|AsnC_trans_reg	Epimerase	LacI|Peripla_BP_3	DUF1127	Isochorismatase	DUF6528	RNase_H	MCPsignal|HAMP|HAMP|MCPsignal|MCPsignal	Tyrosinase	Cu-oxidase_3|Cu-oxidase_2|Cu-oxidase_2	HDC	TPR_12|TPR_12|TPR_12	Methyltransf_24	TAT_signal|Bmp	Autoind_bind|GerE or Autoind_bind|Autoind_bind or GerE
HB780_RS09515-WP_183687184.1	HB780_RS09520-WP_183687186.1	NJKMMDIC_01318	NJKMMDIC_01319	237	247	Autoind_synth|12-170	Autoind_bind|GerE|25-168|187-237	PL	*R_sp._629	GCF_014189535.1	NZ_CP050307.1	77	1	0	0	0	L	A	1	1	1	1	1	1	1	1	1	1	1	1	1	1	1	1	1	1	1	1	1	1
NCBI_LuxI	NCBI_LuxR	LuxI	LuxR	LuxI_size (aa)	LuxR_size (aa)	LuxI_pfam	LuxR_pfam	Replicon	This_study_strain	Assembly	Accession	PL_group	RepABC	pSym	QS_IR_T4SS	RctA_T4SS	context	category	Autoind_synth	DAO	HTH_24|AsnC_trans_reg	Phage_CI_repr	PALP	ThiG	ThiS	ThiC-associated|ThiC_Rad_SAM	ELFV_dehydrog_N|ELFV_dehydrog	OKR_DC_1|OKR_DC_1|OKR_DC_1_C	Nif11	B12-binding|Radical_SAM	AAT	CPSase_L_D2|CPSase_L_D2|CPSase_L_D2	SBP_bac_5	ABC_tran|oligo_HPY|ABC_tran|oligo_HPY	OppC_N|BPD_transp_1	BPD_transp_1_N|BPD_transp_1	Autoind_bind|GerE or Autoind_bind|Autoind_bind or GerE
RLEG3_RS29310-WP_025397914.1	RLEG3_RS29305-WP_025397913.1	JHMOKPPF_00068	JHMOKPPF_00067	212	241	Autoind_synth|14-169	Autoind_bind|GerE|23-165|181-234	PL	*R_laguerreae_WSM1689	GCF_000517605.1	NZ_CP007048.1	77	1	1	0	0	AE	C	1	1	1	1	1	1	1	1	1	1	1	1	1	1	1	1	1	1	1
NCBI_LuxI	NCBI_LuxR	LuxI	LuxR	LuxI_size (aa)	LuxR_size (aa)	LuxI_pfam	LuxR_pfam	Replicon	This_study_strain	Assembly	Accession	PL_group	RepABC	pSym	QS_IR_T4SS	RctA_T4SS	context	category	Peripla_BP_6	ABC_tran	BPD_transp_2	Autoind_synth	HTH_IclR|IclR	Aldedh	DAO	HTH_24|AsnC_trans_reg	Lactamase_B	Abhydrolase_1	Thioredoxin	PALP	ThiG	ThiS	Autoind_bind|GerE or Autoind_bind|Autoind_bind or GerE	ThiC-associated|ThiC_Rad_SAM	BPD_transp_2|BPD_transp_2	Fe-ADH	Phage_CI_repr	MerR_1|HTH_Tnp_1|HTH_Tnp_1	Fer4_5	Phage_int_SAM_4|Phage_integrase
DLJ82_RS30315-WP_063474906.1	DLJ82_RS30320-WP_063474907.1	IHHJNGDA_00023	IHHJNGDA_00024	211	241	Autoind_synth|12-168	Autoind_bind|GerE|23-165|181-234	PL	R_leguminosarum_ATCC_14479	GCF_003290405.1	NZ_CP030762.1	72	2	1	0	0	AG	C	1	1	1	1	1	1	1	1	1	1	1	1	1	1	1	1	1	1	0	1	0	1
U8P69_RS33375-WP_063474906.1	U8P69_RS33380-WP_130692751.1	MKBPHALF_00141	MKBPHALF_00142	211	241	Autoind_synth|12-168	Autoind_bind|GerE|23-165|181-234	PL	R_beringeri_TP24	GCF_035965735.1	NZ_CP140854.1	22	0	1	1	0	AG	D	1	1	1	1	1	1	1	1	1	1	1	1	1	1	1	1	1	1	1	0	0	0
U8P77_RS33335-WP_063474906.1	U8P77_RS33340-WP_130692751.1	BNBCMEBG_00110	BNBCMEBG_00111	211	241	Autoind_synth|12-168	Autoind_bind|GerE|23-165|181-234	PL	R_johnstonii_TP25	GCF_035964835.1	NZ_CP140849.1	22	1	1	1	0	AG	D	1	1	1	1	1	1	1	1	1	1	1	1	1	1	1	1	1	1	1	1	1	0
LZK79_RS25990-WP_063474906.1	LZK79_RS25985-WP_130692751.1	OIFPGOJG_00027	OIFPGOJG_00026	211	241	Autoind_synth|12-168	Autoind_bind|GerE|23-165|181-234	PL	*R_johnstonii_Tp73_4	GCF_021391715.1	NZ_CP090100.1	72	2	1	0	0	AG	C	1	1	1	1	1	1	1	1	1	1	1	1	1	1	1	1	1	1	1	1	0	0
U8P73_RS29520-WP_063474906.1	U8P73_RS29515-WP_007689221.1	FEMIMDLN_00118	FEMIMDLN_00119	211	286	Autoind_synth|12-168	Autoind_bind|GerE|68-210|226-279	PL	R_beringeri_TP6	GCF_035921825.1	NZ_CP140809.1	22	1	1	1	0	AG	D	1	1	1	1	1	1	1	1	1	1	1	1	1	1	1	1	1	1	1	1	0	0
U8P72_RS27300-WP_063474906.1	U8P72_RS27305-WP_130692751.1	FBEIGCBF_00245	FBEIGCBF_00246	211	241	Autoind_synth|12-168	Autoind_bind|GerE|23-165|181-234	PL	R_johnstonii_TP5	GCF_035923665.1	NZ_CP140821.1	22	1	0	1	0	AG	B	1	1	1	1	1	1	1	1	1	1	1	1	1	1	1	1	1	1	1	1	0	0
NCBI_LuxI	NCBI_LuxR	LuxI	LuxR	LuxI_size (aa)	LuxR_size (aa)	LuxI_pfam	LuxR_pfam	Replicon	This_study_strain	Assembly	Accession	PL_group	RepABC	pSym	QS_IR_T4SS	RctA_T4SS	context	category	ABC_tran	Autoind_synth	Aldedh	DAO	BPD_transp_1	DUF2934	GntR|FCD	F420_oxidored|P5CR_dimer	HTH_3|Cupin_2	Aminotran_3	PIN	HTH_Tnp_1	Glycos_transf_2	DHDPS	SBP_bac_3	TnpB_IS66	LZ_Tnp_IS66|zf-IS66|DDE_Tnp_IS66|DDE_Tnp_IS66_C	adh_short	PhdYeFM_antitox	ADH_N|ADH_zinc_N_2	SDF	Glycos_transf_1	Autoind_bind|GerE or Autoind_bind|Autoind_bind or GerE	Collar or Collar|Collar	RhiA	RhiC
CCGE525_RS36425-WP_120709112.1	CCGE525_RS36430-WP_120709113.1	GLDPOMMK_00478	GLDPOMMK_00479	242	247	Autoind_synth|15-171	Autoind_bind|GerE|25-168|187-237	PL	R_jaguaris_CCGE525	GCF_003627755.1	NZ_CP032696.1	77	1	1	1	0	M	D	1	1	1	1	1	1	1	1	1	1	1	1	1	1	1	1	1	1	1	1	1	1	1	1	1	1
NCBI_LuxI	NCBI_LuxR	LuxI	LuxR	LuxI_size (aa)	LuxR_size (aa)	LuxI_pfam	LuxR_pfam	Replicon	This_study_strain	Assembly	Accession	PL_group	RepABC	pSym	QS_IR_T4SS	RctA_T4SS	context	category	ABC_tran	Autoind_synth	Aldedh	DAO	HTH_3|Cupin_2	Aminotran_3	AraC_binding_2|HTH_18	Ala_racemase_N|Ala_racemase_C	HTH_24|AsnC_trans_reg	Phage_CI_repr	PAS_3|GGDEF|EAL	NMT1_2	BPD_transp_1|BPD_transp_1	Abhydrolase_1	HTH_AsnC-type|AsnC_trans_reg	PALP	Peptidase_M20	DDE_Tnp_1_2	ParE_toxin	RHH_1	Patatin	GMC_oxred_N|GMC_oxred_C	Cytochrome_CBB3|Cytochrome_CBB3|Cytochrome_CBB3	Cytochrome_CBB3|Cytochrome_CBB3|RoxA-like_Cyt-c	Autoind_bind|GerE or Autoind_bind|Autoind_bind or GerE	Asn_synthase|Asn_synthase or Asn_synthase
NE852_RS30020-WP_037173719.1	NE852_RS30015-WP_258157183.1	JFAOFNBD_00382	JFAOFNBD_00381	216	240	Autoind_synth|12-169	Autoind_bind|GerE|22-164|179-233	PL	R_sp._Pop5	GCF_024721175.1	NZ_CP099402.1	77	2	0	0	0	Z	A	1	1	1	1	1	1	1	1	1	1	1	1	1	1	1	1	1	1	1	1	1	1	1	1	1	1
NCBI_LuxI	NCBI_LuxR	LuxI	LuxR	LuxI_size (aa)	LuxR_size (aa)	LuxI_pfam	LuxR_pfam	Replicon	This_study_strain	Assembly	Accession	PL_group	RepABC	pSym	QS_IR_T4SS	RctA_T4SS	context	category	DAO	Autoind_synth	Ala_racemase_N|Ala_racemase_C	HTH_24|AsnC_trans_reg	Phage_CI_repr	Aminotran_3	Autoind_bind|GerE or Autoind_bind|Autoind_bind or GerE	HTH_3|Cupin_2	AraC_binding_2|HTH_18	F420_oxidored|P5CR_dimer	Ferritin-like	TPP_enzyme_N|TPP_enzyme_M|TPP_enzyme_C	AP_endonuc_2|AP_endonuc_2	Lactamase_B	Glyco_hydro_15	AP_endonuc_2	ABC_tran	PAS_3|GGDEF|EAL	BPD_transp_1|BPD_transp_1	GntR|FCD	NMT1_2	FAD_binding_2|GMC_oxred_N|GMC_oxred_C	ACPS	Ldh_2	MCPsignal|HAMP|MCPsignal|MCPsignal	DUF5086	DAO|GMC_oxred_N|GMC_oxred_C	SBP_bac_3	BPD_transp_1	TadE	DHDPS
RHEC894_RS31750-WP_085740567.1	RHEC894_RS31745-WP_245339589.1	KLAFLIDI_00559	KLAFLIDI_00558	217	241	Autoind_synth|13-170	Autoind_bind|GerE|21-165|180-234	PL	R_sp._CIAT894	GCF_000172795.2	NZ_CP020952.1	77	2	0	0	0	AA	A	1	1	1	1	1	1	1	1	1	1	0	0	0	0	0	0	0	0	0	1	0	0	0	1	0	0	0	0	0	0	1
AMK05_RS32630-WP_064844819.1	AMK05_RS32625-WP_064844817.1	NECEKLIG_00531	NECEKLIG_00530	217	240	Autoind_synth|11-170	Autoind_bind|GerE|22-164|179-233	PL	R_sp._N324	GCF_001664485.1	NZ_CP013635.1	77	2	0	0	0	AA	A	1	1	1	1	1	1	1	1	1	1	0	0	0	0	0	0	0	0	0	1	0	0	0	1	0	1	0	0	0	0	1
CO657_RS27805-WP_054184440.1	CO657_RS27800-WP_054184441.1	LLIICEEK_00422	LLIICEEK_00421	217	240	Autoind_synth|14-169	Autoind_bind|GerE|22-164|179-233	PL	R_acidisoli_FH23	GCF_002531755.2	NZ_CP035000.1	77	2	0	0	0	AA	A	1	1	1	1	1	1	1	1	1	1	0	0	0	0	0	0	1	0	0	1	0	0	0	0	0	1	0	1	1	0	1
QMO82_RS07125-WP_183609819.1	QMO82_RS07120-WP_183609820.1	GBPKNOPL_00355	GBPKNOPL_00354	212	241	Autoind_synth|15-179	Autoind_bind|GerE|22-165|180-235	PL	*R_binxianense_BT04	GCF_030053135.1	NZ_CP125651.1	77	2	0	0	0	AA	A	1	1	1	1	1	1	1	1	0	0	1	1	1	1	1	1	0	0	1	0	0	0	0	0	0	0	1	0	1	0	0
NE851_RS33480-WP_254962645.1	NE851_RS33485-WP_047616826.1	FIBADKCB_00327	FIBADKCB_00328	211	241	Autoind_synth|14-168	Autoind_bind|GerE|22-165|180-234	PL	R_anhuiense_bv._trifolii_T24	GCF_024346605.1	NZ_CP098804.1	77	1	0	0	0	AA	A	1	1	1	1	1	1	1	1	1	1	1	1	1	1	1	1	1	0	0	1	0	0	0	0	0	0	1	1	0	0	0
QMO81_RS26940-WP_018245422.1	QMO81_RS26945-WP_245278910.1	NJMHOBIE_00101	NJMHOBIE_00102	212	241	Autoind_synth|12-168	Autoind_bind|GerE|22-165|180-234	PL	R_leguminosarum_BT01	GCF_030053175.1	NZ_CP125637.1	10	1	0	0	1	AA	G	1	1	1	1	1	1	1	1	1	1	1	1	1	1	1	1	0	0	0	0	0	0	0	0	0	0	1	0	0	1	0
CHR56_RS30580-WP_018245422.1	CHR56_RS30585-WP_245278910.1	MHIIBKNE_00995	MHIIBKNE_00996	212	241	Autoind_synth|12-168	Autoind_bind|GerE|22-165|180-234	PL	R_leguminosarum_bv._viciae_BIHB_1217	GCF_002243365.1	NZ_CP022666.1	10	1	0	0	1	AA	G	1	1	1	1	1	1	1	1	1	1	1	1	1	1	1	1	0	0	0	0	0	0	0	0	0	0	1	0	0	1	0
QA638_RS26420-WP_018245422.1	QA638_RS26425-WP_245278910.1	JOBADLEJ_00340	JOBADLEJ_00341	212	241	Autoind_synth|12-168	Autoind_bind|GerE|22-165|180-234	PL	R_leguminosarum_CC283b	GCF_029714245.1	NZ_CP121636.1	10	1	0	0	1	AA	G	1	1	1	1	1	1	1	1	1	1	1	1	1	1	1	1	0	0	0	0	0	0	0	0	0	0	1	0	0	1	0
HA463_RS27875-WP_018245422.1	HA463_RS27880-WP_245277339.1	BPCIBHJN_00614	BPCIBHJN_00615	212	241	Autoind_synth|12-168	Autoind_bind|GerE|22-165|180-234	PL	R_leguminosarum_bv._trifolii_23B	GCF_011604505.1	NZ_CP050086.1	10	1	0	0	1	AA	G	1	1	1	1	1	1	1	1	1	1	1	1	1	1	1	1	0	0	0	0	0	0	0	0	0	0	1	0	0	1	0
QMO80_RS24490-WP_283200466.1	QMO80_RS24495-WP_283200467.1	BGPABLKC_00523	BGPABLKC_00524	212	241	Autoind_synth|12-168	Autoind_bind|GerE|22-165|180-234	PL	R_sp._BT03	GCF_030053155.1	NZ_CP125641.1	77	2	0	0	0	AA	A	1	1	1	1	1	1	1	1	1	0	1	1	1	1	1	1	0	0	0	1	0	0	0	1	0	1	1	0	0	0	1
DLJ82_RS29805-WP_112907755.1	DLJ82_RS29800-WP_018245421.1	OEHDOCEP_01077	OEHDOCEP_01076	212	241	Autoind_synth|12-168	Autoind_bind|GerE|22-165|180-234	PL	R_leguminosarum_ATCC_14479	GCF_003290405.1	NZ_CP030761.1	10	1	0	0	1	AA	G	1	1	1	1	1	1	1	1	1	1	1	1	1	1	1	1	0	0	0	1	0	0	0	0	0	0	1	0	0	1	0
RlegWSM1455_RS25875-WP_077980530.1	RlegWSM1455_RS25880-WP_077980529.1	EKMEMLCI_00392	EKMEMLCI_00393	212	241	Autoind_synth|14-168	Autoind_bind|GerE|23-165|180-234	PL	R_laguerreae_WSM1455	GCF_021052325.1	NZ_CP088091.1	77	1	1	0	1	AA	C	1	1	1	1	1	1	1	1	1	1	1	1	1	1	1	1	0	0	0	1	0	1	0	0	0	0	0	0	0	1	0
FFM81_RS24975-WP_025418601.1	FFM81_RS24970-WP_003568728.1	KILLHPEF_00742	KILLHPEF_00741	217	240	Autoind_synth|12-170	Autoind_bind|GerE|22-164|179-233	PL	R_hidalgonense_JKLM_19E	GCF_005862185.2	NZ_CP054028.1	77	3	0	0	1	AA	G	1	1	1	1	1	1	1	1	1	1	1	1	1	1	1	1	1	0	0	1	0	0	0	0	0	0	1	1	1	0	1
N1937_RS24550-WP_222295851.1	N1937_RS24545-WP_222295852.1	CBKDOHHO_00131	CBKDOHHO_00130	212	241	Autoind_synth|12-168	Autoind_bind|GerE|23-165|180-234	PL	*R_tax_group_D2_WSM4643	GCF_025152745.1	NZ_CP104041.1	56	1	0	0	0	AA	A	1	1	1	1	1	1	1	1	1	1	1	1	1	1	1	1	1	0	0	1	0	0	0	0	0	0	1	1	1	0	1
J3P73_RS25170-WP_018068507.1	J3P73_RS25165-WP_130673631.1	MMMBBCFN_00124	MMMBBCFN_00123	212	241	Autoind_synth|12-168	Autoind_bind|GerE|22-165|180-234	PL	R_ruizarguesonis_NZLR24	GCF_017357285.1	NZ_CP071679.1	19	1	0	0	0	AA	A	1	1	1	1	1	1	1	1	1	1	1	1	1	1	1	1	1	0	0	1	0	0	0	0	0	0	1	1	1	0	1
RlegTA1_RS25410-WP_018068507.1	RlegTA1_RS25405-WP_018068508.1	MBAKAPMB_00125	MBAKAPMB_00124	212	241	Autoind_synth|12-168	Autoind_bind|GerE|22-165|180-234	PL	R_ruizarguesonis_TA1	GCF_021052425.1	NZ_CP088105.1	19	1	0	0	0	AA	A	1	1	1	1	1	1	1	1	1	1	1	1	1	1	1	1	1	0	0	1	0	0	0	0	0	0	1	1	1	0	1
U8P70_RS36555-WP_018068507.1	U8P70_RS36560-WP_130673631.1	INIGJFAA_00502	INIGJFAA_00503	212	241	Autoind_synth|12-168	Autoind_bind|GerE|22-165|180-234	PL	R_ruizarguesonis_TP33	GCF_035963955.1	NZ_CP140844.1	19	1	0	0	0	AA	A	1	1	1	1	1	1	1	1	1	1	1	1	1	1	1	1	1	0	0	1	0	0	0	0	0	0	1	1	1	0	1
BSO17_RS30820-WP_018068507.1	BSO17_RS30815-WP_018068508.1	GKGIEOMP_00126	GKGIEOMP_00125	212	241	Autoind_synth|12-168	Autoind_bind|GerE|22-165|180-234	PL	R_ruizarguesonis_RCAM_1026	GCF_001927265.3	NZ_CP084699.1	19	0	0	0	0	AA	A	1	1	1	1	1	1	1	1	1	1	1	1	1	1	1	1	1	0	0	1	0	0	0	0	0	0	1	1	1	0	1
J2J98_RS22825-WP_064708526.1	J2J98_RS22830-WP_246569435.1	MECNBHOK_00384	MECNBHOK_00385	212	241	Autoind_synth|14-184	Autoind_bind|GerE|21-165|180-234	PL	R_bangladeshense_BLR175	GCF_017357245.1	NZ_CP071613.1	42	2	0	0	0	AA	A	1	1	1	1	1	1	1	1	1	1	1	1	1	1	1	1	1	1	0	0	0	0	1	0	0	0	1	0	0	0	0
J2J97_RS22615-WP_064708526.1	J2J97_RS22620-WP_246661343.1	KDIHGCMI_00386	KDIHGCMI_00387	212	241	Autoind_synth|14-184	Autoind_bind|GerE|21-165|180-234	PL	R_bangladeshense_PLR8-1a	GCF_017357265.1	NZ_CP071619.1	42	2	0	0	0	AA	A	1	1	1	1	1	1	1	1	1	1	1	1	1	1	1	1	1	1	0	0	0	0	1	0	0	0	1	0	0	0	0
J0663_RS23995-WP_207245426.1	J0663_RS23990-WP_246590449.1	PDLMCHAE_00373	PDLMCHAE_00372	212	240	Autoind_synth|14-176	Autoind_bind|GerE|21-164|179-233	PL	R_lentis_BLR27	GCF_017352135.1	NZ_CP071455.1	77	2	0	0	0	AA	A	1	1	1	1	1	1	1	1	1	1	1	1	1	1	1	1	1	1	1	0	1	0	1	0	0	1	1	0	0	0	0
J7U39_RS20875-WP_210632149.1	J7U39_RS20880-WP_210632150.1	KLDKNDDL_00244	KLDKNDDL_00245	212	241	Autoind_synth|14-181	Autoind_bind|GerE|21-165|180-234	PL	R_sp._NLR16a	GCF_017948245.1	NZ_CP072866.1	77	2	0	0	0	AA	A	1	1	1	1	1	1	1	1	1	1	1	1	1	1	1	1	1	1	1	0	1	0	1	0	0	0	1	0	0	1	0
KIM5_RS29375-WP_077988978.1	KIM5_RS29370-WP_040112374.1	IBDBIGBJ_00448	IBDBIGBJ_00447	212	241	Autoind_synth|12-167	Autoind_bind|GerE|21-165|181-234	PL	*R_sophoriradicis_Kim5	GCF_000172695.2	NZ_CP021127.1	53	2	0	0	0	AA	A	1	1	1	1	1	1	1	1	1	1	1	1	1	1	1	1	1	1	1	0	1	1	0	0	0	1	0	0	0	1	0
MHI61_RS28705-WP_239793350.1	MHI61_RS28700-WP_097581131.1	PKPMNAHF_00234	PKPMNAHF_00233	212	241	Autoind_synth|12-168	Autoind_bind|GerE|22-166|180-234	PL	*R_croatiense_K102	GCF_022385315.1	NZ_CP092437.1	77	2	0	0	0	AA	A	1	1	1	1	1	1	1	0	1	1	1	1	1	1	1	1	1	1	1	1	1	1	1	0	0	1	0	1	1	0	0
IE4771_RS28950-WP_040142114.1	IE4771_RS28945-WP_040112374.1	PCKLKJHG_00495	PCKLKJHG_00494	212	241	Autoind_synth|13-167	Autoind_bind|GerE|21-165|181-234	PL	*R_sophoriradicis_IE4771	GCF_000698845.1	NZ_CP006990.1	53	2	0	0	0	AA	A	1	1	1	1	1	1	1	1	1	1	1	1	1	1	1	1	1	1	1	1	1	1	0	0	0	1	0	1	1	0	0
AMC90_RS29315-WP_037146396.1	AMC90_RS29310-WP_004672081.1	JHPLECIP_00673	JHPLECIP_00672	212	241	Autoind_synth|12-168	Autoind_bind|GerE|22-165|181-234	PL	R_phaseoli_R744	GCF_001664185.1	NZ_CP013526.1	4	2	0	0	1	AA	G	1	1	1	1	1	1	1	1	1	1	1	1	1	1	1	1	1	1	1	1	1	1	1	0	1	1	0	1	1	0	0
Bra5_RS31395-WP_085744601.1	Bra5_RS31400-WP_085744602.1	DMPANFKB_00837	DMPANFKB_00838	212	241	Autoind_synth|12-168	Autoind_bind|GerE|22-165|181-234	PL	R_phaseoli_Brasil_5_Bra5	GCF_000172715.2	NZ_CP020900.1	4	2	0	0	0	AA	A	1	1	1	1	1	1	1	1	1	1	1	1	1	1	1	1	1	1	1	1	1	1	1	0	0	0	0	1	1	0	1
HER27_RS30785-WP_004672083.1	HER27_RS30780-WP_004672081.1	LNNACEMH_00677	LNNACEMH_00676	212	241	Autoind_synth|12-168	Autoind_bind|GerE|22-165|181-234	PL	R_phaseoli_S3	GCF_012241395.2	NZ_CP064935.1	4	2	0	0	1	AA	G	1	1	1	1	1	1	1	1	1	1	1	1	1	1	1	1	1	1	1	1	1	1	1	0	0	0	0	1	1	0	1
AMC80_RS30850-WP_037146396.1	AMC80_RS30845-WP_004672081.1	JPBIDIMN_00676	JPBIDIMN_00675	212	241	Autoind_synth|12-168	Autoind_bind|GerE|22-165|181-234	PL	R_phaseoli_N671	GCF_001664365.1	NZ_CP013579.1	4	2	0	0	1	AA	G	1	1	1	1	1	1	1	1	1	1	1	1	1	1	1	1	1	1	1	1	1	1	1	0	0	0	0	1	1	0	1
AMC87_RS30120-WP_004672083.1	AMC87_RS30115-WP_004672081.1	GHLLPJMB_00696	GHLLPJMB_00695	212	241	Autoind_synth|12-168	Autoind_bind|GerE|22-165|181-234	PL	R_phaseoli_R630	GCF_001664205.1	NZ_CP013541.1	4	2	0	0	1	AA	G	1	1	1	1	1	1	1	1	1	1	1	1	1	1	1	1	1	1	1	1	1	1	1	0	0	0	0	1	1	0	1
AMC86_RS29975-WP_037146396.1	AMC86_RS29970-WP_004672081.1	GGCDEHCH_00691	GGCDEHCH_00690	212	241	Autoind_synth|12-168	Autoind_bind|GerE|22-165|181-234	PL	R_phaseoli_R620	GCF_001664245.1	NZ_CP013546.1	4	2	0	0	1	AA	G	1	1	1	1	1	1	1	1	1	1	1	1	1	1	1	1	1	1	1	1	1	1	1	0	0	0	0	1	1	0	1
AMC81_RS30845-WP_037146396.1	AMC81_RS30840-WP_004672081.1	DMECOKNG_00676	DMECOKNG_00675	212	241	Autoind_synth|12-168	Autoind_bind|GerE|22-165|181-234	PL	R_phaseoli_N771	GCF_001664405.1	NZ_CP013573.1	4	2	0	0	1	AA	G	1	1	1	1	1	1	1	1	1	1	1	1	1	1	1	1	1	1	1	1	1	1	1	0	0	0	0	1	1	0	1
Tal182_RS31100-WP_085862038.1	Tal182_RS31095-WP_085862037.1	BHNGFBAG_00402	BHNGFBAG_00401	212	241	Autoind_synth|12-168	Autoind_bind|GerE|22-166|180-234	PL	*R_esperanzae_TAL182	GCF_002117725.1	NZ_CP021029.1	28	2	0	0	0	AA	A	1	1	1	1	1	1	1	1	1	1	1	1	1	1	1	1	1	1	1	1	1	1	1	0	1	1	0	0	0	0	0
AMK04_RS30000-WP_064812897.1	AMK04_RS29995-WP_064812895.1	PBGCFOCN_00524	PBGCFOCN_00523	212	241	Autoind_synth|14-167	Autoind_bind|GerE|22-165|181-234	PL	*R_esperanzae_N871	GCF_001664525.1	NZ_CP013594.1	11	2	0	0	1	AA	G	1	1	1	1	1	1	1	1	1	1	1	1	1	1	1	0	1	1	1	1	1	1	1	1	1	0	0	0	0	1	0
AMJ99_RS30015-WP_064812897.1	AMJ99_RS30010-WP_064812895.1	HCPMDCDI_00524	HCPMDCDI_00523	212	241	Autoind_synth|14-167	Autoind_bind|GerE|22-165|181-234	PL	R_esperanzae_N561	GCF_001664265.1	NZ_CP013504.1	11	2	0	0	1	AA	G	1	1	1	1	1	1	1	1	1	1	1	1	1	1	1	0	1	1	1	1	1	1	1	1	1	0	0	0	0	1	0
REMIM1_RS31610-WP_020919473.1	REMIM1_RS31615-WP_245294277.1	JIHEEGNF_00444	JIHEEGNF_00445	212	255	Autoind_synth|12-167	Autoind_bind|GerE|35-179|195-248	PL	R_etli_bv._mimosae_str._Mim1	GCF_000442435.1	NC_021911.1	40	2	0	0	1	AA	G	1	1	1	1	1	1	1	1	1	1	1	1	1	1	1	1	1	1	1	1	1	1	1	1	1	0	0	0	0	0	0
AMJ98_RS30355-WP_064812897.1	AMJ98_RS30350-WP_064812895.1	OJEBIMCM_00522	OJEBIMCM_00521	212	241	Autoind_synth|14-167	Autoind_bind|GerE|22-165|181-234	PL	*R_esperanzae_N1341	GCF_001664085.1	NZ_CP013510.1	11	2	0	0	1	AA	G	1	1	1	1	1	1	1	1	1	1	1	1	1	1	1	1	1	1	1	1	1	1	1	1	1	0	0	0	0	1	0
AMK01_RS29630-WP_064812897.1	AMK01_RS29625-WP_064812895.1	NDKMIMEB_00521	NDKMIMEB_00520	212	241	Autoind_synth|14-167	Autoind_bind|GerE|22-165|181-234	PL	*R_esperanzae_N6212	GCF_001664465.1	NZ_CP013494.1	11	2	0	0	1	AA	G	1	1	1	1	1	1	1	1	1	1	1	1	1	1	1	1	1	1	1	1	1	1	1	1	1	0	0	0	0	1	0
AMJ96_RS29915-WP_064812897.1	AMJ96_RS29910-WP_064812895.1	CDOBCOCP_00527	CDOBCOCP_00526	212	241	Autoind_synth|14-167	Autoind_bind|GerE|22-165|181-234	PL	*R_esperanzae_N113	GCF_001664345.1	NZ_CP013521.1	11	2	0	0	1	AA	G	1	1	1	1	1	1	1	1	1	1	1	1	1	1	1	1	1	1	1	1	1	1	1	1	1	0	0	0	0	1	0
NXC12_RS31335-WP_020919473.1	NXC12_RS31330-WP_244920122.1	BMMAGIDM_00611	BMMAGIDM_00610	212	241	Autoind_synth|12-167	Autoind_bind|GerE|21-165|180-234	PL	R_etli_NXC12	GCF_002119845.1	NZ_CP020911.1	40	2	0	0	1	AA	G	1	1	1	1	1	1	1	1	1	1	1	1	1	1	1	1	1	1	1	1	1	1	1	1	1	0	0	0	0	1	0
AMK03_RS30355-WP_064812897.1	AMK03_RS30350-WP_064812895.1	BCPJPNDK_00524	BCPJPNDK_00523	212	241	Autoind_synth|14-167	Autoind_bind|GerE|22-165|181-234	PL	*R_esperanzae_N741	GCF_001664545.1	NZ_CP013600.1	11	2	0	0	1	AA	G	1	1	1	1	1	1	1	1	1	1	1	1	1	1	1	1	1	1	1	1	1	1	1	1	1	0	0	0	0	1	0
AMK00_RS29625-WP_064812897.1	AMK00_RS29620-WP_064812895.1	ANMGDOOP_00521	ANMGDOOP_00520	212	241	Autoind_synth|14-167	Autoind_bind|GerE|22-165|181-234	PL	*R_esperanzae_N621	GCF_001664325.1	NZ_CP013499.1	11	2	0	0	1	AA	G	1	1	1	1	1	1	1	1	1	1	1	1	1	1	1	1	1	1	1	1	1	1	1	1	1	0	0	0	0	1	0
RHE_RS28720-WP_011428745.1	RHE_RS28715-WP_244425820.1	BLIBLAOK_00473	BLIBLAOK_00472	212	241	Autoind_synth|12-167	Autoind_bind|GerE|21-165|180-234	PL	R_etli_CFN_42	GCF_000092045.1	NC_007766.1	77	2	0	0	0	AA	A	1	1	1	1	1	1	1	1	1	1	1	1	1	1	1	1	1	1	1	0	1	1	1	1	1	1	0	0	0	1	0
AMC85_RS27955-WP_064820368.1	AMC85_RS27960-WP_004672081.1	DEBELJBL_00167	DEBELJBL_00168	212	241	Autoind_synth|12-168	Autoind_bind|GerE|22-165|181-234	PL	R_phaseoli_R611	GCF_001664445.1	NZ_CP013551.1	4	2	0	0	0	AA	A	1	1	1	1	1	1	1	1	1	1	1	1	1	1	1	1	1	1	1	0	1	1	0	1	1	1	0	0	0	0	0
AMC88_RS28030-WP_064820368.1	AMC88_RS28035-WP_004672081.1	CHPDKCKH_00167	CHPDKCKH_00168	212	241	Autoind_synth|12-168	Autoind_bind|GerE|22-165|181-234	PL	R_phaseoli_R650	GCF_001664385.1	NZ_CP013536.1	4	2	0	0	0	AA	A	1	1	1	1	1	1	1	1	1	1	1	1	1	1	1	1	1	1	1	0	1	1	0	1	1	1	0	0	0	0	0
AMC78_RS30505-WP_004672083.1	AMC78_RS30500-WP_004672081.1	MJLJDAHM_00688	MJLJDAHM_00687	212	241	Autoind_synth|12-168	Autoind_bind|GerE|22-165|181-234	PL	R_phaseoli_N161	GCF_001664165.1	NZ_CP013589.1	4	2	0	0	1	AA	G	1	1	1	1	1	1	1	1	1	1	1	1	1	1	1	1	1	1	1	0	1	1	0	1	1	1	0	0	0	0	0
AMC79_RS30210-WP_064820368.1	AMC79_RS30205-WP_004672081.1	PLGOPGEJ_00664	PLGOPGEJ_00663	212	241	Autoind_synth|12-168	Autoind_bind|GerE|22-165|181-234	PL	R_phaseoli_N261	GCF_001664105.1	NZ_CP013584.1	4	2	0	0	1	AA	G	1	1	1	1	1	1	1	1	1	1	1	1	1	1	1	1	1	1	1	0	1	1	1	1	1	1	0	0	0	0	0
AMC82_RS30010-WP_064820368.1	AMC82_RS30005-WP_004672081.1	OPGPAEDE_00694	OPGPAEDE_00693	212	241	Autoind_synth|12-168	Autoind_bind|GerE|22-165|181-234	PL	R_phaseoli_N831	GCF_001664125.1	NZ_CP013567.1	4	2	0	0	0	AA	A	1	1	1	1	1	1	1	1	1	1	1	1	1	1	1	1	1	1	1	0	1	1	1	1	1	1	0	0	0	0	0
AMC84_RS30015-WP_064820368.1	AMC84_RS30010-WP_004672081.1	NHMAMHCG_00694	NHMAMHCG_00693	212	241	Autoind_synth|12-168	Autoind_bind|GerE|22-165|181-234	PL	R_phaseoli_N931	GCF_001664285.1	NZ_CP013556.1	4	2	0	0	0	AA	A	1	1	1	1	1	1	1	1	1	1	1	1	1	1	1	1	1	1	1	0	1	1	1	1	1	1	0	0	0	0	0
AMC83_RS30525-WP_064820368.1	AMC83_RS30520-WP_004672081.1	NHACNENP_00683	NHACNENP_00682	212	241	Autoind_synth|12-168	Autoind_bind|GerE|22-165|181-234	PL	R_phaseoli_N841	GCF_001664425.1	NZ_CP013562.1	4	2	0	0	1	AA	G	1	1	1	1	1	1	1	1	1	1	1	1	1	1	1	1	1	1	1	0	1	1	1	1	1	1	0	0	0	0	0
AMC89_RS30200-WP_064820368.1	AMC89_RS30195-WP_004672081.1	IFDIGADA_00665	IFDIGADA_00664	212	241	Autoind_synth|12-168	Autoind_bind|GerE|22-165|181-234	PL	R_phaseoli_R723	GCF_001664225.1	NZ_CP013531.1	4	2	0	0	1	AA	G	1	1	1	1	1	1	1	1	1	1	1	1	1	1	1	1	1	1	1	0	1	1	1	1	1	1	0	0	0	0	0
NCBI_LuxI	NCBI_LuxR	LuxI	LuxR	LuxI_size (aa)	LuxR_size (aa)	LuxI_pfam	LuxR_pfam	Replicon	This_study_strain	Assembly	Accession	PL_group	RepABC	pSym	QS_IR_T4SS	RctA_T4SS	context	category	BPD_transp_2	Autoind_synth	HTH_IclR|IclR	BPD_transp_1	HTH_3|Cupin_2	Aminotran_3	BPD_transp_1|BPD_transp_1	Peripla_BP_4	SBP_bac_8	ABC_tran|ABC_tran	SBP_bac_5	Response_reg	Peptidase_M19	TPP_enzyme_N|TPP_enzyme_N	PAS|HWE_HK	ATPase|ATPase	PAS_3|PAS_3|MCPsignal|MCPsignal	ABC_tran|oligo_HPY	OppC_N|BPD_transp_1	Y_phosphatase3	Cation_efflux|ZT_dimer	QueF	DHBP_synthase	adh_short_C2	Autoind_bind|GerE or Autoind_bind|Autoind_bind or GerE	ABC_tran|TOBE_2 or ABC_tran|TOBE_2|TOBE_2
QTJ18_RS05900-WP_252752948.1	QTJ18_RS05905-WP_252752947.1	HGEMMLCK_00896	HGEMMLCK_00897	217	247	Autoind_synth|12-190	Autoind_bind|GerE|26-165|180-234	PL	**R_sp._SSA_523	GCF_030435705.1	NZ_CP129381.1	77	1	0	0	0	V	A	1	1	1	1	1	1	1	1	1	1	1	1	1	1	1	1	1	1	1	1	1	1	1	1	1	1
NCBI_LuxI	NCBI_LuxR	LuxI	LuxR	LuxI_size (aa)	LuxR_size (aa)	LuxI_pfam	LuxR_pfam	Replicon	This_study_strain	Assembly	Accession	PL_group	RepABC	pSym	QS_IR_T4SS	RctA_T4SS	context	category	Autoind_synth	CinS	BPD_transp_1	DUF2934	GntR|FCD	SBP_bac_8	Response_reg	Asp_Glu_race	DUF4174	Autoind_bind|GerE or Autoind_bind|Autoind_bind or GerE	ABC_tran|TOBE_2 or ABC_tran|TOBE_2|TOBE_2	Flavin_Reduct	HbpS-like	SIMPL	UPF0047	DUF922	Glyco_hydro_38N|DUF5054	DUF1428	GIY-YIG	Acetyltransf_1	OMP_b-brl	GlcNAc_2-epim	Trypsin_2|PAN_4|PAN_4	TIR_2	Zn-ribbon_8	Methyltransf_21	MFS_1	Hydrolase	NTP_transf_9	DUF5054	GatB_Yqey|GatB_Yqey|GatB_Yqey
QA638_RS15525-WP_018242930.1	QA638_RS15520-WP_018242929.1	MFHCBNCC_03106	MFHCBNCC_03105	221	272	Autoind_synth|11-187	Autoind_bind|GerE|63-195|209-262	CHR	R_leguminosarum_CC283b	GCF_029714245.1	NZ_CP121635.1	0	0	0	0	0	A	NA	1	1	1	1	1	1	1	1	1	1	1	1	1	0	0	0	1	0	0	0	0	0	0	0	0	0	0	0	0	0	0
AMC85_RS15000-WP_064825480.1	AMC85_RS14995-WP_029531407.1	GGLFABMM_03021	GGLFABMM_03020	221	241	Autoind_synth|12-187	Autoind_bind|Autoind_bind|32-164|170-192	CHR	R_phaseoli_R611	GCF_001664445.1	NZ_CP013547.1	0	0	0	0	0	A	NA	1	1	1	1	1	1	1	1	1	1	1	1	1	0	0	0	0	0	1	0	0	0	0	0	0	0	0	0	0	0	0
AMC88_RS14995-WP_064825480.1	AMC88_RS14990-WP_029531407.1	EGCGPMID_03021	EGCGPMID_03020	221	241	Autoind_synth|12-187	Autoind_bind|Autoind_bind|32-164|170-192	CHR	R_phaseoli_R650	GCF_001664385.1	NZ_CP013532.1	0	0	0	0	0	A	NA	1	1	1	1	1	1	1	1	1	1	1	1	1	0	0	0	0	0	1	0	0	0	0	0	0	0	0	0	0	0	0
KIM5_RS15805-WP_038690244.1	KIM5_RS15800-WP_077991959.1	OMOHLJMB_03121	OMOHLJMB_03120	221	243	Autoind_synth|11-187	Autoind_bind|GerE|34-166|180-233	CHR	*R_sophoriradicis_Kim5	GCF_000172695.2	NZ_CP021124.1	0	0	0	0	0	A	NA	1	1	1	1	1	1	1	1	1	1	1	1	0	0	0	0	0	0	1	0	0	0	0	0	0	0	0	0	0	0	0
AMC78_RS15450-WP_012484562.1	AMC78_RS15445-WP_064823149.1	CJEBOMJA_03114	CJEBOMJA_03113	221	241	Autoind_synth|11-187	Autoind_bind|Autoind_bind|32-164|170-192	CHR	R_phaseoli_N161	GCF_001664165.1	NZ_CP013585.1	0	0	0	0	0	A	NA	1	1	1	1	1	1	1	1	1	1	1	1	1	0	0	0	0	0	1	0	0	0	0	0	0	0	0	0	0	0	0
HA462_RS25310-WP_003541559.1	HA462_RS25315-WP_011652863.1	MIFHALKH_05043	MIFHALKH_05044	221	272	Autoind_synth|11-187	Autoind_bind|GerE|62-195|209-262	CHR	*R_johnstonii_22B	GCF_011604525.1	NZ_CP050091.1	0	0	0	0	0	A	NA	1	1	1	1	1	1	1	1	1	1	1	1	1	0	0	0	1	0	0	0	0	0	0	0	0	0	0	0	0	0	0
GYN07_RS15335-WP_020050904.1	GYN07_RS15330-WP_020050903.1	GJHMOFAL_03075	GJHMOFAL_03074	221	272	Autoind_synth|11-187	Autoind_bind|GerE|62-195|209-262	CHR	*R_laguerreae_248	GCF_010365265.1	NZ_CP048280.1	0	0	0	0	0	A	NA	1	1	1	1	1	1	1	1	1	1	1	0	1	0	0	0	1	0	0	0	0	1	0	0	0	0	0	0	0	0	0
HA461_RS06905-WP_003541559.1	HA461_RS06910-WP_033181004.1	LBPHJPOK_01377	LBPHJPOK_01378	221	272	Autoind_synth|11-187	Autoind_bind|GerE|62-195|209-262	CHR	*R_brockwellii_9B	GCF_011604485.1	NZ_CP050097.1	0	0	0	0	0	A	NA	1	1	1	1	1	1	1	1	1	1	1	1	1	0	0	0	1	0	0	0	0	0	0	0	0	0	0	0	0	0	0
CHR56_RS18955-WP_018242930.1	CHR56_RS18960-WP_018242929.1	BJICOLLB_03744	BJICOLLB_03745	221	272	Autoind_synth|11-187	Autoind_bind|GerE|63-195|209-262	CHR	R_leguminosarum_bv._viciae_BIHB_1217	GCF_002243365.1	NZ_CP022665.1	0	0	0	0	0	A	NA	1	1	1	1	1	1	1	1	1	1	1	1	1	0	0	0	1	0	0	0	0	0	0	0	0	0	0	0	0	0	0
J3P73_RS17270-WP_003541559.1	J3P73_RS17265-WP_018074074.1	NGOHOENL_03472	NGOHOENL_03471	221	272	Autoind_synth|11-187	Autoind_bind|GerE|62-195|209-262	CHR	R_ruizarguesonis_NZLR24	GCF_017357285.1	NZ_CP071678.1	0	0	0	0	1	A	NA	1	1	1	1	1	1	1	1	1	1	1	1	1	0	0	0	0	0	0	0	0	0	0	0	0	0	0	0	0	1	0
HER27_RS04400-WP_064825480.1	HER27_RS04405-WP_029531407.1	HLPKEGHC_00872	HLPKEGHC_00873	221	241	Autoind_synth|12-187	Autoind_bind|Autoind_bind|32-164|170-192	CHR	R_phaseoli_S3	GCF_012241395.2	NZ_CP064931.1	0	0	0	0	0	A	NA	1	1	1	1	1	1	1	1	1	1	1	1	1	0	0	0	0	0	1	0	0	0	0	0	0	0	0	0	0	0	0
RHEC894_RS14920-WP_085737851.1	RHEC894_RS14915-WP_085737850.1	KGIBLFAB_02934	KGIBLFAB_02933	221	241	Autoind_synth|11-187	Autoind_bind|GerE|32-164|178-231	CHR	R_sp._CIAT894	GCF_000172795.2	NZ_CP020947.1	0	0	0	0	0	A	NA	1	1	1	1	1	1	1	1	1	1	1	1	1	0	0	0	0	0	1	0	0	0	0	0	0	0	0	0	0	0	0
J2J97_RS14730-WP_064705658.1	J2J97_RS14725-WP_064706131.1	GFJIMDAN_02992	GFJIMDAN_02991	221	243	Autoind_synth|11-187	Autoind_bind|GerE|34-166|180-233	CHR	R_bangladeshense_PLR8-1a	GCF_017357265.1	NZ_CP071618.1	0	0	0	0	0	A	NA	1	1	1	1	1	1	1	1	1	1	1	1	1	0	0	0	0	0	1	1	1	0	0	0	0	0	0	0	0	0	0
J2J98_RS14740-WP_064705658.1	J2J98_RS14735-WP_064706131.1	BKKEINKP_02981	BKKEINKP_02980	221	243	Autoind_synth|11-187	Autoind_bind|GerE|34-166|180-233	CHR	R_bangladeshense_BLR175	GCF_017357245.1	NZ_CP071612.1	0	0	0	0	0	A	NA	1	1	1	1	1	1	1	1	1	1	1	1	1	1	0	0	0	0	1	1	1	0	0	0	0	0	0	0	0	0	0
KQ933_RS13060-WP_216755283.1	KQ933_RS13055-WP_216755282.1	DAEOBMEN_02610	DAEOBMEN_02609	221	241	Autoind_synth|15-187	Autoind_bind|GerE|33-164|178-231	CHR	R_sp._WYJ-E13	GCF_018987265.1	NZ_CP076853.1	0	0	0	0	0	A	NA	1	1	1	1	1	1	1	1	1	1	1	0	1	1	0	0	1	0	0	0	0	0	0	0	0	0	0	0	0	0	0
RHE_RS14910-WP_011426160.1	RHE_RS14905-WP_020921838.1	FAPALFEF_03021	FAPALFEF_03020	221	243	Autoind_synth|12-187	Autoind_bind|GerE|34-166|180-233	CHR	R_etli_CFN_42	GCF_000092045.1	NC_007761.1	0	0	0	0	0	A	NA	1	1	1	1	1	1	1	1	1	1	1	1	1	0	0	0	0	0	0	0	0	1	0	0	0	0	0	0	0	0	0
HA463_RS24620-WP_018446603.1	HA463_RS24625-WP_018446602.1	MOMHCDPG_04894	MOMHCDPG_04895	221	272	Autoind_synth|11-187	Autoind_bind|GerE|63-195|209-262	CHR	R_leguminosarum_bv._trifolii_23B	GCF_011604505.1	NZ_CP050085.1	0	0	0	0	0	A	NA	1	1	1	1	1	1	1	1	1	1	1	1	1	0	0	0	1	0	0	0	0	0	0	0	0	0	0	0	0	0	0
BA011_RS12740-WP_065280739.1	BA011_RS12735-WP_065280738.1	KGLNDPGB_02601	KGLNDPGB_02600	221	272	Autoind_synth|11-187	Autoind_bind|GerE|62-195|209-262	CHR	*R_laguerreae_Vaf10	GCF_001679785.1	NZ_CP016286.1	0	0	0	0	0	A	NA	1	1	1	1	1	1	1	1	1	1	1	1	1	0	0	0	1	0	0	0	0	0	0	0	0	0	0	0	0	0	0
RLCC275e_RS14720-WP_003541559.1	RLCC275e_RS14715-WP_033181004.1	DJLEIJJL_02944	DJLEIJJL_02943	221	272	Autoind_synth|11-187	Autoind_bind|GerE|62-195|209-262	CHR	R_brockwellii_CC275e	GCF_000769405.2	NZ_CP053439.1	0	0	0	0	0	A	NA	1	1	1	1	1	1	1	1	1	1	1	1	1	0	0	0	0	0	0	0	0	0	0	0	0	0	0	0	0	1	0
NXC12_RS14780-WP_020921839.1	NXC12_RS14775-WP_020921838.1	AFMCLEGG_02925	AFMCLEGG_02924	221	243	Autoind_synth|12-187	Autoind_bind|GerE|34-166|180-233	CHR	R_etli_NXC12	GCF_002119845.1	NZ_CP020906.1	0	0	0	0	0	A	NA	1	1	1	1	1	1	1	1	1	1	1	1	0	0	0	0	0	0	0	0	0	0	0	0	0	0	0	0	0	0	0
J3P71_RS17640-WP_168306768.1	J3P71_RS17635-WP_168306769.1	PICOEFKC_03543	PICOEFKC_03542	221	272	Autoind_synth|11-187	Autoind_bind|GerE|62-195|209-262	CHR	*R_laguerreae_GLR17	GCF_017357305.1	NZ_CP071626.1	0	0	0	0	0	A	NA	1	1	1	1	1	1	1	1	1	1	1	0	1	0	0	0	1	0	0	0	0	0	0	0	0	0	0	0	0	0	0
CO657_RS13550-WP_054182637.1	CO657_RS13545-WP_054182638.1	KPJKNEPF_02678	KPJKNEPF_02677	221	241	Autoind_synth|11-187	Autoind_bind|GerE|31-164|178-231	CHR	R_acidisoli_FH23	GCF_002531755.2	NZ_CP034998.1	0	0	0	0	0	A	NA	1	1	1	1	1	1	1	1	1	1	1	1	0	0	0	0	0	0	1	0	0	0	0	0	0	0	0	0	0	0	0
FFM53_RS20500-WP_003541559.1	FFM53_RS20505-WP_138330463.1	AEOEPNFG_04105	AEOEPNFG_04106	221	272	Autoind_synth|11-187	Autoind_bind|GerE|62-195|209-262	CHR	R_indicum_JKLM_12A2	GCF_005862305.2	NZ_CP054021.1	0	0	0	0	0	A	NA	1	1	1	1	1	1	1	1	1	1	1	1	0	0	0	0	1	0	0	0	0	0	0	0	0	0	0	0	0	0	0
MF410_RS03600-WP_088936510.1	MF410_RS03605-WP_097628186.1	GEGDEANF_00509	GEGDEANF_00510	221	241	Autoind_synth|11-187	Autoind_bind|GerE|31-164|178-231	CHR	*R_redzepovicii_C104	GCF_022354505.1	NZ_CP092348.1	0	0	0	0	0	A	NA	1	1	1	1	1	1	1	1	1	1	1	1	1	1	0	0	0	0	1	0	0	0	1	0	0	0	0	0	0	0	0
AMC83_RS14910-WP_064831333.1	AMC83_RS14905-WP_029531407.1	OGDLEAIF_03013	OGDLEAIF_03012	221	241	Autoind_synth|11-187	Autoind_bind|Autoind_bind|32-164|170-192	CHR	R_phaseoli_N841	GCF_001664425.1	NZ_CP013557.1	0	0	0	0	0	A	NA	1	1	1	1	1	1	1	1	1	1	1	1	1	1	0	0	0	0	1	0	0	0	1	0	0	0	0	0	0	0	0
FFM81_RS06550-WP_003565194.1	FFM81_RS06555-WP_003565188.1	NNHGBDHM_01314	NNHGBDHM_01316	221	241	Autoind_synth|11-187	Autoind_bind|GerE|31-164|178-231	CHR	R_hidalgonense_JKLM_19E	GCF_005862185.2	NZ_CP054027.1	0	0	0	0	0	A	NA	1	1	1	1	1	1	1	1	1	1	1	1	1	0	0	0	0	0	0	0	0	0	0	0	0	0	0	0	0	0	0
QMO82_RS16250-WP_183608118.1	QMO82_RS16245-WP_183608359.1	PGMMHAKP_01573	PGMMHAKP_01572	221	243	Autoind_synth|11-187	Autoind_bind|GerE|34-166|180-233	CHR	*R_binxianense_BT04	GCF_030053135.1	NZ_CP125652.1	0	0	0	0	0	A	NA	1	1	1	1	1	1	1	1	1	1	1	1	1	1	0	0	0	0	1	1	1	0	0	0	0	0	0	0	0	0	0
PO862_RS14285-WP_273884268.1	PO862_RS14280-WP_183608359.1	OJDDBBFD_02842	OJDDBBFD_02841	221	243	Autoind_synth|11-187	Autoind_bind|GerE|34-166|180-233	CHR	*R_binxianense_MJ22	GCF_028994075.1	NZ_CP118687.1	0	0	0	0	0	A	NA	1	1	1	1	1	1	1	1	1	1	1	1	1	0	0	0	0	0	1	1	1	0	0	0	0	0	0	0	0	0	0
PO860_RS13840-WP_273884268.1	PO860_RS13835-WP_183608359.1	HGEPJEOJ_02743	HGEPJEOJ_02742	221	243	Autoind_synth|11-187	Autoind_bind|GerE|34-166|180-233	CHR	*R_binxianense_BJ04	GCF_028994275.1	NZ_CP118713.1	0	0	0	0	0	A	NA	1	1	1	1	1	1	1	1	1	1	1	1	1	0	0	0	0	0	1	1	1	0	0	0	0	0	0	0	0	0	0
BMW22_RS03700-WP_003541559.1	BMW22_RS03710-WP_017961376.1	EGKHNINE_00737	EGKHNINE_00739	221	272	Autoind_synth|11-187	Autoind_bind|GerE|62-195|209-262	CHR	*R_laguerreae_Vaf-108	GCF_001890425.1	NZ_CP018228.1	0	0	0	0	0	A	NA	1	1	1	1	1	1	1	1	1	1	1	0	0	1	1	1	1	1	0	1	0	0	0	0	0	0	0	1	0	0	0
Tal182_RS16120-WP_085860079.1	Tal182_RS16115-WP_085860965.1	FDCKAOGB_03213	FDCKAOGB_03212	221	243	Autoind_synth|12-187	Autoind_bind|GerE|34-166|180-233	CHR	*R_esperanzae_TAL182	GCF_002117725.1	NZ_CP021024.1	0	0	0	0	0	A	NA	1	1	1	1	1	1	1	1	1	1	1	1	1	1	0	0	0	0	0	0	1	0	0	0	0	0	0	0	0	0	0
RlegSU303_RS15720-WP_017961377.1	RlegSU303_RS15715-WP_017961376.1	ONPGIECK_03160	ONPGIECK_03159	221	272	Autoind_synth|11-187	Autoind_bind|GerE|62-195|209-262	CHR	*R_laguerreae_SU303	GCF_021052345.1	NZ_CP088095.1	0	0	0	0	0	A	NA	1	1	1	1	1	1	1	1	1	1	1	1	0	1	0	0	1	0	0	1	1	0	0	0	0	0	0	0	0	0	0
RLV_RS28140-WP_018242930.1	RLV_RS28135-WP_018242929.1	NFFNKOJH_02909	NFFNKOJH_02908	221	272	Autoind_synth|11-187	Autoind_bind|GerE|63-195|209-262	CHR	R_leguminosarum_bv._viciae_UPM791	GCF_002948295.1	NZ_CP025509.1	0	0	0	0	0	A	NA	1	1	1	1	1	1	1	1	1	1	1	1	1	1	0	0	1	0	0	1	0	0	0	0	0	0	0	0	0	0	1
U5G49_RS15150-WP_193445469.1	U5G49_RS15145-WP_193445686.1	BHGEDJLO_03023	BHGEDJLO_03022	221	272	Autoind_synth|11-187	Autoind_bind|GerE|63-195|209-262	CHR	*R_leguminosarum_CIP-108029	GCF_034554815.1	NZ_CP140635.1	0	0	0	0	0	A	NA	1	1	1	1	1	1	1	1	1	1	1	1	1	1	0	0	1	0	0	1	0	0	0	0	0	0	0	0	0	0	1
QMO81_RS18740-WP_018242930.1	QMO81_RS18735-WP_283185376.1	PIDLOGCH_03719	PIDLOGCH_03718	221	241	Autoind_synth|11-187	Autoind_bind|GerE|32-164|178-231	CHR	R_leguminosarum_BT01	GCF_030053175.1	NZ_CP125635.1	0	0	0	0	0	A	NA	1	1	1	1	1	1	1	1	1	1	1	1	1	1	0	0	1	0	0	1	0	0	0	0	0	0	0	0	0	0	1
HA460_RS23435-WP_018446603.1	HA460_RS23440-WP_130652794.1	NOMPHBBB_04634	NOMPHBBB_04635	221	272	Autoind_synth|11-187	Autoind_bind|GerE|63-195|209-262	CHR	R_leguminosarum_bv._trifolii_4B	GCF_011604565.1	NZ_CP050103.1	0	0	0	0	0	A	NA	1	1	1	1	1	1	1	1	1	1	1	1	1	1	0	0	1	0	0	1	0	0	0	0	0	0	0	0	0	0	1
HA459_RS23400-WP_018446603.1	HA459_RS23405-WP_130652794.1	BDDIEEPC_04634	BDDIEEPC_04635	221	272	Autoind_synth|11-187	Autoind_bind|GerE|63-195|209-262	CHR	R_leguminosarum_bv._trifolii_3B	GCF_011604545.1	NZ_CP050108.1	0	0	0	0	0	A	NA	1	1	1	1	1	1	1	1	1	1	1	1	1	1	0	0	1	0	0	1	0	0	0	0	0	0	0	0	0	0	1
QMO80_RS19820-WP_283198015.1	QMO80_RS19825-WP_283198016.1	JOICLDGA_03926	JOICLDGA_03927	221	241	Autoind_synth|11-187	Autoind_bind|GerE|32-164|178-231	CHR	R_sp._BT03	GCF_030053155.1	NZ_CP125640.1	0	0	0	0	0	A	NA	1	1	1	1	1	1	1	1	1	1	1	1	0	1	1	0	0	1	1	0	0	0	0	0	0	0	0	0	0	0	0
Bra5_RS15245-WP_009999610.1	Bra5_RS15240-WP_064819451.1	NDAIDDFJ_03016	NDAIDDFJ_03015	221	243	Autoind_synth|11-187	Autoind_bind|Autoind_bind|34-166|172-194	CHR	R_phaseoli_Brasil_5_Bra5	GCF_000172715.2	NZ_CP020896.1	0	0	0	0	0	A	NA	1	1	1	1	1	1	1	1	1	1	1	1	1	1	1	1	0	0	0	0	0	0	1	0	0	0	0	0	0	0	0
AMC87_RS14755-WP_009999610.1	AMC87_RS14750-WP_064819451.1	PCOGBFKP_02983	PCOGBFKP_02982	221	243	Autoind_synth|11-187	Autoind_bind|Autoind_bind|34-166|172-194	CHR	R_phaseoli_R630	GCF_001664205.1	NZ_CP013537.1	0	0	0	0	0	A	NA	1	1	1	1	1	1	1	1	1	1	1	1	1	1	1	1	0	0	1	0	0	0	1	0	0	0	0	0	0	0	0
AMC90_RS15160-WP_012484562.1	AMC90_RS15155-WP_029531407.1	GAILFJJC_03069	GAILFJJC_03068	221	241	Autoind_synth|11-187	Autoind_bind|Autoind_bind|32-164|170-192	CHR	R_phaseoli_R744	GCF_001664185.1	NZ_CP013522.1	0	0	0	0	0	A	NA	1	1	1	1	1	1	1	1	1	1	1	1	1	1	1	1	0	0	1	0	0	0	1	0	0	0	0	0	0	0	0
MHI61_RS08775-WP_239791693.1	MHI61_RS08780-WP_239791694.1	KOMJDHNO_00556	KOMJDHNO_00557	221	241	Autoind_synth|11-187	Autoind_bind|GerE|32-164|178-231	CHR	*R_croatiense_K102	GCF_022385315.1	NZ_CP092436.1	0	0	0	0	0	A	NA	1	1	1	1	1	1	1	1	1	1	1	1	1	1	1	1	0	1	1	0	0	0	0	0	0	0	0	0	1	0	0
AMC86_RS14915-WP_064825480.1	AMC86_RS14910-WP_029531407.1	PMBFCLAJ_03005	PMBFCLAJ_03004	221	241	Autoind_synth|12-187	Autoind_bind|Autoind_bind|32-164|170-192	CHR	R_phaseoli_R620	GCF_001664245.1	NZ_CP013542.1	0	0	0	0	0	A	NA	1	1	1	1	1	1	1	1	1	1	1	1	1	1	1	1	0	0	1	0	0	0	1	0	0	0	0	0	1	0	0
AMC82_RS14640-WP_012484562.1	AMC82_RS14635-WP_064823149.1	ICGMCAKI_02951	ICGMCAKI_02950	221	241	Autoind_synth|11-187	Autoind_bind|Autoind_bind|32-164|170-192	CHR	R_phaseoli_N831	GCF_001664125.1	NZ_CP013563.1	0	0	0	0	0	A	NA	1	1	1	1	1	1	1	1	1	1	1	1	1	1	1	1	0	0	1	0	0	0	1	0	0	0	0	0	1	0	0
AMC80_RS14990-WP_064825480.1	AMC80_RS14985-WP_029531407.1	EPEGPDBF_03024	EPEGPDBF_03023	221	241	Autoind_synth|12-187	Autoind_bind|Autoind_bind|32-164|170-192	CHR	R_phaseoli_N671	GCF_001664365.1	NZ_CP013574.1	0	0	0	0	0	A	NA	1	1	1	1	1	1	1	1	1	1	1	1	1	1	1	1	0	0	1	0	0	0	1	0	0	0	0	0	1	0	0
AMC81_RS15010-WP_064825480.1	AMC81_RS15005-WP_029531407.1	EMNCHMBF_03023	EMNCHMBF_03022	221	241	Autoind_synth|12-187	Autoind_bind|Autoind_bind|32-164|170-192	CHR	R_phaseoli_N771	GCF_001664405.1	NZ_CP013568.1	0	0	0	0	0	A	NA	1	1	1	1	1	1	1	1	1	1	1	1	1	1	1	1	0	0	1	0	0	0	1	0	0	0	0	0	1	0	0
AMC84_RS14670-WP_012484562.1	AMC84_RS14665-WP_064823149.1	AGOEBBAJ_02951	AGOEBBAJ_02950	221	241	Autoind_synth|11-187	Autoind_bind|Autoind_bind|32-164|170-192	CHR	R_phaseoli_N931	GCF_001664285.1	NZ_CP013552.1	0	0	0	0	0	A	NA	1	1	1	1	1	1	1	1	1	1	1	1	1	1	1	1	0	0	1	0	0	0	1	0	0	0	0	0	1	0	0
J2J99_RS15370-WP_168296743.1	J2J99_RS15365-WP_168296744.1	HMEKMHDD_03075	HMEKMHDD_03074	221	241	Autoind_synth|11-187	Autoind_bind|Autoind_bind|32-164|170-192	CHR	R_binae_BLR195	GCF_017357225.1	NZ_CP071604.1	0	0	0	0	0	A	NA	1	1	1	1	1	1	1	1	1	1	1	1	1	1	1	1	0	0	0	0	1	1	0	0	0	0	0	0	1	0	0
AMC89_RS15200-WP_009999610.1	AMC89_RS15195-WP_064819451.1	JEEOOJMJ_03058	JEEOOJMJ_03056	221	241	Autoind_synth|11-187	Autoind_bind|Autoind_bind|32-164|170-192	CHR	R_phaseoli_R723	GCF_001664225.1	NZ_CP013527.1	0	0	0	0	0	A	NA	1	1	1	1	1	1	1	1	1	1	1	1	0	1	1	1	0	0	1	0	0	0	0	1	1	0	0	0	0	0	0
AMC79_RS15200-WP_009999610.1	AMC79_RS15195-WP_064819451.1	JBDEPEEK_03060	JBDEPEEK_03058	221	241	Autoind_synth|11-187	Autoind_bind|Autoind_bind|32-164|170-192	CHR	R_phaseoli_N261	GCF_001664105.1	NZ_CP013580.1	0	0	0	0	0	A	NA	1	1	1	1	1	1	1	1	1	1	1	1	0	1	1	1	0	0	1	0	0	0	0	1	1	0	0	0	0	0	0
NXC14_RS15155-WP_085778842.1	NXC14_RS15150-WP_085780132.1	GBJJIOJB_03041	GBJJIOJB_03040	221	243	Autoind_synth|11-187	Autoind_bind|Autoind_bind|34-166|174-194	CHR	R_sp._NXC14	GCF_002117485.1	NZ_CP021030.1	0	0	0	0	0	A	NA	1	1	1	1	1	1	1	1	1	1	1	1	1	1	1	1	0	0	1	0	1	0	1	0	0	0	0	0	0	0	0
REMIM1_RS14750-WP_020921839.1	REMIM1_RS14745-WP_020921838.1	KLOAEHBG_02900	KLOAEHBG_02899	221	243	Autoind_synth|12-187	Autoind_bind|GerE|34-166|180-233	CHR	R_etli_bv._mimosae_str._Mim1	GCF_000442435.1	NC_021905.1	0	0	0	0	0	A	NA	1	1	1	1	1	1	1	1	1	1	1	1	1	1	1	1	0	0	0	0	1	0	0	0	0	0	0	0	0	0	0
J7U39_RS04280-WP_210630550.1	J7U39_RS04285-WP_210630551.1	CEHIDGDI_00856	CEHIDGDI_00857	221	241	Autoind_synth|12-187	Autoind_bind|GerE|32-164|178-231	CHR	R_sp._NLR16a	GCF_017948245.1	NZ_CP072865.1	0	0	0	0	0	A	NA	1	1	1	1	1	1	1	1	1	1	1	1	1	1	1	1	0	0	0	0	1	0	0	0	0	0	0	0	0	0	0
AMK03_RS15165-WP_064803923.1	AMK03_RS15160-WP_064815684.1	PKNGNAOF_03047	PKNGNAOF_03046	221	243	Autoind_synth|12-187	Autoind_bind|GerE|34-166|180-233	CHR	*R_esperanzae_N741	GCF_001664545.1	NZ_CP013595.1	0	0	0	0	0	A	NA	1	1	1	1	1	1	1	1	1	1	1	1	1	1	1	1	0	0	0	0	1	1	0	1	1	0	0	0	0	0	0
AMK04_RS15075-WP_064803923.1	AMK04_RS15070-WP_064806251.1	LMCANILN_03045	LMCANILN_03044	221	243	Autoind_synth|12-187	Autoind_bind|GerE|34-166|180-233	CHR	*R_esperanzae_N871	GCF_001664525.1	NZ_CP013590.1	0	0	0	0	0	A	NA	1	1	1	1	1	1	1	1	1	1	1	1	1	1	1	1	0	0	0	0	1	1	0	1	1	0	0	0	0	0	0
AMJ99_RS15085-WP_064803923.1	AMJ99_RS15080-WP_064806251.1	LFJKIAIP_03045	LFJKIAIP_03044	221	243	Autoind_synth|12-187	Autoind_bind|GerE|34-166|180-233	CHR	R_esperanzae_N561	GCF_001664265.1	NZ_CP013500.1	0	0	0	0	0	A	NA	1	1	1	1	1	1	1	1	1	1	1	1	1	1	1	1	0	0	0	0	1	1	0	1	1	0	0	0	0	0	0
AMJ98_RS15155-WP_064803923.1	AMJ98_RS15150-WP_064815684.1	KIDKAHMK_03048	KIDKAHMK_03047	221	243	Autoind_synth|12-187	Autoind_bind|GerE|34-166|180-233	CHR	*R_esperanzae_N1341	GCF_001664085.1	NZ_CP013505.1	0	0	0	0	0	A	NA	1	1	1	1	1	1	1	1	1	1	1	1	1	1	1	1	0	0	0	0	1	1	0	1	1	0	0	0	0	0	0
AMJ96_RS15150-WP_064803923.1	AMJ96_RS15145-WP_064815684.1	JLMGFCMK_03049	JLMGFCMK_03048	221	243	Autoind_synth|12-187	Autoind_bind|GerE|34-166|180-233	CHR	*R_esperanzae_N113	GCF_001664345.1	NZ_CP013517.1	0	0	0	0	0	A	NA	1	1	1	1	1	1	1	1	1	1	1	1	1	1	1	1	0	0	0	0	1	1	0	1	1	0	0	0	0	0	0
AMK02_RS14850-WP_064803923.1	AMK02_RS14845-WP_064806251.1	CMNEKLMP_02980	CMNEKLMP_02979	221	243	Autoind_synth|12-187	Autoind_bind|GerE|34-166|180-233	CHR	*R_esperanzae_N731	GCF_001664145.1	NZ_CP013601.1	0	0	0	0	0	A	NA	1	1	1	1	1	1	1	1	1	1	1	1	1	1	1	1	0	0	0	0	1	1	0	1	1	0	0	0	0	0	0
AMK01_RS14980-WP_064803923.1	AMK01_RS14975-WP_064806251.1	CAACIDCP_03010	CAACIDCP_03009	221	243	Autoind_synth|12-187	Autoind_bind|GerE|34-166|180-233	CHR	*R_esperanzae_N6212	GCF_001664465.1	NZ_CP013490.1	0	0	0	0	0	A	NA	1	1	1	1	1	1	1	1	1	1	1	1	1	1	1	1	0	0	0	0	1	1	0	1	1	0	0	0	0	0	0
AMJ97_RS14850-WP_064803923.1	AMJ97_RS14845-WP_064806251.1	APFHJDIJ_02980	APFHJDIJ_02979	221	243	Autoind_synth|12-187	Autoind_bind|GerE|34-166|180-233	CHR	*R_esperanzae_N1314	GCF_001664305.1	NZ_CP013511.1	0	0	0	0	0	A	NA	1	1	1	1	1	1	1	1	1	1	1	1	1	1	1	1	0	0	0	0	1	1	0	1	1	0	0	0	0	0	0
AMK00_RS14975-WP_064803923.1	AMK00_RS14970-WP_064806251.1	AAFDOIDM_03009	AAFDOIDM_03008	221	243	Autoind_synth|12-187	Autoind_bind|GerE|34-166|180-233	CHR	*R_esperanzae_N621	GCF_001664325.1	NZ_CP013495.1	0	0	0	0	0	A	NA	1	1	1	1	1	1	1	1	1	1	1	1	1	1	1	1	0	0	0	0	1	1	0	1	1	0	0	0	0	0	0
NE852_RS15395-WP_008530997.1	NE852_RS15390-WP_008530998.1	EPBKOJNG_02622	EPBKOJNG_02621	221	241	Autoind_synth|11-187	Autoind_bind|Autoind_bind|32-164|170-192	CHR	R_sp._Pop5	GCF_024721175.1	NZ_CP099399.1	0	0	0	0	0	A	NA	1	1	1	1	1	1	1	1	1	1	1	1	1	1	1	0	0	1	0	0	0	0	0	0	0	0	0	0	0	0	0
J0663_RS02125-WP_207242837.1	J0663_RS02120-WP_207242836.1	GNGEDGKP_00425	GNGEDGKP_00424	221	241	Autoind_synth|11-187	Autoind_bind|GerE|30-164|178-231	CHR	R_lentis_BLR27	GCF_017352135.1	NZ_CP071454.1	0	0	0	0	0	A	NA	1	1	1	1	1	1	1	1	1	1	1	1	1	1	1	0	0	0	0	0	1	0	0	0	0	1	0	0	0	0	0
BSO17_RS17260-WP_003541559.1	BSO17_RS17255-WP_075224141.1	POBNLFOH_03435	POBNLFOH_03434	221	272	Autoind_synth|11-187	Autoind_bind|GerE|62-195|209-262	CHR	R_ruizarguesonis_RCAM_1026	GCF_001927265.3	NZ_CP084696.2	0	0	0	0	0	A	NA	1	1	1	1	1	1	1	1	1	1	1	1	1	1	1	0	0	0	0	0	0	0	0	0	0	1	0	0	0	1	0
RlegTA1_RS15485-WP_003541559.1	RlegTA1_RS15480-WP_018074074.1	EJLPKJCB_03093	EJLPKJCB_03092	221	272	Autoind_synth|11-187	Autoind_bind|GerE|62-195|209-262	CHR	R_ruizarguesonis_TA1	GCF_021052425.1	NZ_CP088104.1	0	0	0	0	0	A	NA	1	1	1	1	1	1	1	1	1	1	1	1	1	1	1	0	0	0	0	0	0	0	0	0	0	1	0	0	0	1	0
U8P70_RS17895-WP_003541559.1	U8P70_RS17890-WP_024320732.1	BGFGFKII_03582	BGFGFKII_03581	221	272	Autoind_synth|11-187	Autoind_bind|GerE|62-195|209-262	CHR	R_ruizarguesonis_TP33	GCF_035963955.1	NZ_CP140840.1	0	0	0	0	0	A	NA	1	1	1	1	1	1	1	1	1	1	1	1	1	1	1	0	0	1	0	0	0	0	0	0	0	1	0	0	0	1	0
RlegWSM1455_RS14745-WP_077978843.1	RlegWSM1455_RS14740-WP_017961376.1	HLOBOHDG_02929	HLOBOHDG_02928	221	272	Autoind_synth|11-187	Autoind_bind|GerE|62-195|209-262	CHR	R_laguerreae_WSM1455	GCF_021052325.1	NZ_CP088090.1	0	0	0	0	0	A	NA	1	1	1	1	1	1	1	1	1	1	1	0	1	1	1	1	0	1	0	0	0	0	0	0	0	0	0	0	0	1	0
RLEG2_RS13400-WP_012558425.1	RLEG2_RS13395-WP_012558424.1	PPBPLOLE_02710	PPBPLOLE_02709	221	241	Autoind_synth|11-187	Autoind_bind|GerE|32-164|178-231	CHR	*R_acidisoli_WSM2304	GCF_000021345.1	NC_011369.1	0	0	0	0	0	A	NA	1	1	1	1	1	1	1	1	1	1	1	1	1	1	1	0	0	1	1	0	0	0	0	0	0	1	0	0	0	0	0
N1937_RS14795-WP_260056460.1	N1937_RS14790-WP_017965175.1	LALOBHGG_02948	LALOBHGG_02947	221	272	Autoind_synth|11-185	Autoind_bind|GerE|63-195|209-262	CHR	*R_tax_group_D2_WSM4643	GCF_025152745.1	NZ_CP104040.1	0	0	0	0	0	A	NA	1	1	1	1	1	1	1	1	1	1	1	1	1	1	1	0	0	1	0	1	0	0	0	0	0	1	0	0	0	0	0
N2600_RS15060-WP_222291688.1	N2600_RS15055-WP_017961376.1	PLFGFMND_02986	PLFGFMND_02985	221	272	Autoind_synth|11-187	Autoind_bind|GerE|62-195|209-262	CHR	*R_tax_group_D2_WSM1274	GCF_025200775.1	NZ_CP104138.1	0	0	0	0	0	A	NA	1	1	1	1	1	1	1	1	1	1	1	1	1	1	1	0	0	1	0	0	0	0	0	0	0	1	0	0	0	0	0
N2A41_RS14615-WP_260109088.1	N2A41_RS14610-WP_017961376.1	PBAIKEJB_02900	PBAIKEJB_02899	221	272	Autoind_synth|11-187	Autoind_bind|GerE|62-195|209-262	CHR	*R_tax_group_D2_SRDI969	GCF_025152725.1	NZ_CP104035.1	0	0	0	0	0	A	NA	1	1	1	1	1	1	1	1	1	1	1	1	1	1	1	1	0	1	0	0	0	0	0	0	0	1	0	0	0	0	0
NE851_RS26375-WP_063474578.1	NE851_RS26370-WP_028758644.1	KNFCHKNI_03512	KNFCHKNI_03511	221	272	Autoind_synth|11-187	Autoind_bind|GerE|62-195|209-262	CHR	R_anhuiense_bv._trifolii_T24	GCF_024346605.1	NZ_CP098803.1	0	0	0	0	0	A	NA	1	1	1	1	1	1	1	1	1	1	1	1	1	1	1	1	0	1	0	0	0	0	0	0	0	1	1	0	0	0	0
AMK05_RS15460-WP_064839821.1	AMK05_RS15455-WP_064839819.1	EEGGCCCG_03106	EEGGCCCG_03105	221	241	Autoind_synth|11-187	Autoind_bind|GerE|31-164|178-231	CHR	R_sp._N324	GCF_001664485.1	NZ_CP013630.1	0	0	0	0	0	A	NA	1	1	1	1	1	1	1	1	1	1	1	1	1	1	1	1	0	1	0	0	0	0	1	0	0	0	1	0	0	0	0
J3O30_RS15675-WP_207581197.1	J3O30_RS15670-WP_207581196.1	NJCHAPNB_03138	NJCHAPNB_03137	221	241	Autoind_synth|11-186	Autoind_bind|GerE|32-164|178-231	CHR	R_sp._NZLR1	GCF_017357385.1	NZ_CP071632.1	0	0	0	0	0	A	NA	1	1	1	1	1	1	1	1	1	1	1	1	1	1	1	1	0	1	1	0	0	0	0	0	0	0	0	0	0	0	0
PYR68_RS13035-WP_097578718.1	PYR68_RS13030-WP_097578987.1	IPGGMDNG_02569	IPGGMDNG_02568	221	241	Autoind_synth|11-187	Autoind_bind|GerE|32-164|178-231	CHR	R_croatiense_MC77	GCF_029369725.1	NZ_CP120230.1	0	0	0	0	0	A	NA	1	1	1	1	1	1	1	1	1	1	1	1	1	1	1	1	0	1	0	0	0	1	0	0	0	0	0	0	0	0	0
IE4771_RS15400-WP_038690244.1	IE4771_RS15395-WP_038692719.1	HJDKCMFO_03103	HJDKCMFO_03102	221	243	Autoind_synth|11-187	Autoind_bind|GerE|34-166|180-233	CHR	*R_sophoriradicis_IE4771	GCF_000698845.1	NZ_CP006986.1	0	0	0	0	0	A	NA	1	1	1	1	1	1	1	1	1	1	1	1	1	1	1	1	0	1	0	0	0	0	0	0	0	0	0	0	0	0	0
J0664_RS04720-WP_207157740.1	J0664_RS04725-WP_207157741.1	PINACLLL_00951	PINACLLL_00952	221	272	Autoind_synth|11-187	Autoind_bind|GerE|62-195|209-262	CHR	*R_laguerreae_OyaliB	GCF_017348875.1	NZ_CP071399.1	0	0	0	0	0	A	NA	1	1	1	1	1	1	1	1	1	1	1	1	1	1	1	1	0	1	0	1	1	0	0	0	0	0	0	0	0	1	0
CHY08_RS29870-WP_094088725.1	CHY08_RS29865-WP_017961376.1	JAHKINLE_00099	JAHKINLE_00098	221	272	Autoind_synth|11-187	Autoind_bind|GerE|62-195|209-262	PL	*R_laguerreae_BIHB_1148	GCF_002240185.1	NZ_CP022567.1	77	0	0	0	0	A	A	1	1	1	1	1	1	1	1	1	1	1	1	0	1	1	1	1	1	0	1	1	0	1	0	0	0	1	1	0	0	0
RLEG_RS14460-WP_003541559.1	RLEG_RS14455-WP_012758355.1	ICJKJFLD_02925	ICJKJFLD_02924	221	241	Autoind_synth|11-187	Autoind_bind|GerE|32-164|178-231	CHR	*R_sp._WSM1325	GCF_000023185.1	NC_012850.1	0	0	0	0	0	A	NA	1	1	1	1	1	1	1	1	1	1	1	1	1	1	1	1	1	1	0	0	0	0	0	0	0	0	1	0	0	0	0
LZK79_RS17445-WP_012484562.1	LZK79_RS17440-WP_011652863.1	ICNHKMII_03519	ICNHKMII_03517	150	272	Autoind_synth|2-116	Autoind_bind|GerE|62-195|209-262	CHR	*R_johnstonii_Tp73_4	GCF_021391715.1	NZ_CP090098.1	0	0	0	0	0	A	NA	1	1	1	1	1	1	1	1	1	1	1	1	0	1	1	1	1	1	0	1	0	0	0	0	0	0	0	1	0	0	0
U8P72_RS17600-WP_003541559.1	U8P72_RS17595-WP_011652863.1	IFIMBHNM_03527	IFIMBHNM_03526	221	272	Autoind_synth|11-187	Autoind_bind|GerE|62-195|209-262	CHR	R_johnstonii_TP5	GCF_035923665.1	NZ_CP140819.1	0	0	0	0	1	A	NA	1	1	1	1	1	1	1	1	1	1	1	1	0	1	1	1	1	1	0	1	0	0	0	0	0	0	0	1	0	0	0
FE844_RS10635-WP_003541559.1	FE844_RS10630-WP_138330463.1	BJFNMCLF_02120	BJFNMCLF_02119	221	272	Autoind_synth|11-187	Autoind_bind|GerE|62-195|209-262	CHR	R_indicum_JKLM_13E	GCF_005860925.2	NZ_CP054031.1	0	0	0	0	0	A	NA	1	1	1	1	1	1	1	1	1	1	1	1	0	1	1	1	1	1	0	1	0	0	0	0	0	0	1	1	0	0	0
DLJ82_RS07715-WP_018446603.1	DLJ82_RS07710-WP_112904232.1	CLEIAHEC_01528	CLEIAHEC_01527	221	241	Autoind_synth|11-187	Autoind_bind|GerE|32-164|178-231	CHR	R_leguminosarum_ATCC_14479	GCF_003290405.1	NZ_CP030760.1	0	0	0	0	0	A	NA	1	1	1	1	1	1	1	1	1	1	1	1	1	1	1	1	1	1	0	1	0	0	0	0	0	0	1	0	0	0	0
CUJ84_RS15200-WP_105006817.1	CUJ84_RS15195-WP_027683682.1	CEMECBCP_02989	CEMECBCP_02988	221	272	Autoind_synth|11-187	Autoind_bind|GerE|62-195|209-262	CHR	R_leguminosarum_Norway	GCF_002953715.1	NZ_CP025012.1	0	0	0	0	0	A	NA	1	1	1	1	1	1	1	1	1	1	1	1	1	1	1	1	1	1	0	1	0	0	0	0	0	0	1	0	0	0	0
RLEG3_RS14675-WP_025395378.1	RLEG3_RS14670-WP_017961376.1	HHFFIEFK_02962	HHFFIEFK_02961	221	272	Autoind_synth|11-187	Autoind_bind|GerE|62-195|209-262	CHR	*R_laguerreae_WSM1689	GCF_000517605.1	NZ_CP007045.1	0	0	0	0	0	A	NA	1	1	1	1	1	1	1	1	1	1	1	1	1	1	1	1	1	1	0	1	0	0	0	0	0	0	1	1	0	0	0
U8P77_RS17095-WP_003541559.1	U8P77_RS17090-WP_011652863.1	OBOEGEGL_03436	OBOEGEGL_03435	221	272	Autoind_synth|11-187	Autoind_bind|GerE|62-195|209-262	CHR	R_johnstonii_TP25	GCF_035964835.1	NZ_CP140845.1	0	0	0	0	1	A	NA	1	1	1	1	1	1	1	1	1	1	1	1	1	1	1	1	1	1	0	1	0	0	0	0	0	0	0	1	0	0	0
RL_RS17395-WP_003541559.1	RL_RS17390-WP_011652863.1	GJAEPAKD_03503	GJAEPAKD_03502	221	272	Autoind_synth|11-187	Autoind_bind|GerE|62-195|209-262	CHR	R_johnstonii_3841	GCF_000009265.1	NC_008380.1	0	0	0	0	0	A	NA	1	1	1	1	1	1	1	1	1	1	1	1	1	1	1	1	1	1	0	1	0	0	0	0	0	0	0	1	0	0	0
LZK78_RS17110-WP_233941355.1	LZK78_RS17105-WP_128401136.1	MOOFOPBP_03447	MOOFOPBP_03446	221	272	Autoind_synth|11-187	Autoind_bind|GerE|63-195|209-262	CHR	R_leguminosarum_Gr_12_7	GCF_021391595.1	NZ_CP090090.1	0	0	0	0	0	A	NA	1	1	1	1	1	1	1	1	1	1	1	1	1	1	1	1	1	1	0	1	0	0	0	0	0	0	0	0	0	0	0
U8P73_RS17330-WP_012484562.1	U8P73_RS17325-WP_128401136.1	KALHOBNE_03487	KALHOBNE_03486	214	272	Autoind_synth|44-180	Autoind_bind|GerE|63-195|209-262	CHR	R_beringeri_TP6	GCF_035921825.1	NZ_CP140807.1	0	0	0	0	0	A	NA	1	1	1	1	1	1	1	1	1	1	1	1	1	1	1	1	1	1	0	1	0	0	0	0	0	0	0	0	0	0	0
U8Q06_RS17400-WP_012484562.1	U8Q06_RS17395-WP_128401136.1	HFPKPPMD_03490	HFPKPPMD_03489	214	272	Autoind_synth|44-180	Autoind_bind|GerE|63-195|209-262	CHR	R_beringeri_TP13	GCF_035971255.1	NZ_CP140873.1	0	0	0	0	0	A	NA	1	1	1	1	1	1	1	1	1	1	1	1	1	1	1	1	1	1	0	1	0	0	0	0	0	0	0	0	0	0	0
U8P69_RS17045-WP_128401135.1	U8P69_RS17040-WP_128401136.1	FAPFHKCI_03478	FAPFHKCI_03477	221	272	Autoind_synth|11-187	Autoind_bind|GerE|63-195|209-262	CHR	R_beringeri_TP24	GCF_035965735.1	NZ_CP140851.1	0	0	0	0	0	A	NA	1	1	1	1	1	1	1	1	1	1	1	1	1	1	1	1	1	1	0	1	0	0	0	0	0	0	0	0	0	0	0
[truncated: 179 more columns]

## Sheet: Table S7
Table S7. Degraded QS systems
Notes: This set of tables, separated by context and type of degraded QSS, contains the following information: • NCBI locus_tag and protein_id: NCBI_LuxI / NCBI_LuxR • Locus_tag assigned by Prokka: LuxI / LuxR • Protein length: LuxI_size (aa) / LuxR_size (aa) • Pfam-A domain assignment: LuxR_pfam / LuxI_pfam • Genomic location: plasmid or chromosome accession where the QSS was found (Assembly / Ac…
luxI/luxR-pseudogenes
NCBI_LuxI	NCBI_LuxR	LuxI	LuxR	LuxI_size (aa)	LuxR_size (aa)	LuxI_pfam	LuxR_pfam	Replicon	This_study_strain	Assembly	Accession	PL_group	RepABC	pSym	QS_IR_T4SS	RctA_T4SS	context	category	Autoind_synth	VirB8	T2SSE	AAA_31 or MerR|AAA_31 or MerR_1|AAA_31	ParBc|RepB or RepB|RepB or RepB|ParBc|RepB	TrbL or TrbL|TrbL or TrbL|TrbL|TrbL	TrbC or TrbC|TrbC	TrbI or TrbI|TrbI	RP-C|RP-C_C or RP-C|RP-C|RP-C_C or RP-C|HTH_DeoR|RP-C_C	CagE_TrbE_VirB|P-loop_TraG|P-loop_TraG or CagE_TrbE_VirB|P-loop_TraG|P-loop_TraG|AAA_	T4SS-DNA_transf	CagX	MobA_MobL|AAA_30|Viral_helicase1|Bep_C_terminal	VirB3	CN_hydrolase	DUF2749_2	Peptidase_S26	TraH_2	TraD	TrbH	TraC	Autoind_bind|GerE or Autoind_bind|Autoind_bind or GerE	Prok-TraM	DUF2749	HTH_3	Phage_integrase	TraR_2	Prok-TraM_2	DUF1612|HTH_13	DUF433	AbiEi_4
P6U16_RS27600-WP_012649103.1	P6U16_RS28160-WP_277704958.1	AFCNMDIE_00134	AFCNMDIE_00266	212	234	Autoind_synth|Autoind_synth|14-66|117-191	Autoind_bind|GerE|21-148|173-228	PL	**R_sp._32-5_1	GCF_029537235.1	NZ_CP120640.1	77	0	0	1	0	AI	B	1	1	1	1	1	1	1	1	1	1	1	0	1	1	1	1	1	1	0	1	0	0	0	1	0	0	1	1	0	0	0
QMO80_RS32880-WP_012649103.1	QMO80_RS32550-WP_283201831.1	LECFMILG_00106	LECFMILG_00032	134	234	Autoind_synth|1-113	Autoind_bind|GerE|19-144|174-227	PL	R_sp._BT03	GCF_030053155.1	NZ_CP125646.1	77	0	0	1	0	AI	B	1	1	1	1	1	1	1	1	1	1	1	1	1	1	1	1	1	1	1	1	1	0	0	1	0	1	1	1	0	0	0
RLV_RS01875-WP_018516712.1	RLV_RS01815-WP_018097602.1	MBJHKFBI_00389	MBJHKFBI_00376	212	153	Autoind_synth|20-188	Autoind_bind|GerE|1-71|92-147	PL	R_leguminosarum_bv._viciae_UPM791	GCF_002948295.1	NZ_CP025505.1	77	1	1	1	0	AI	D	1	1	1	1	1	1	1	1	1	1	1	1	1	1	1	1	1	1	1	1	0	1	1	0	1	0	0	0	0	0	0
NCBI_LuxI	NCBI_LuxR	LuxI	LuxR	LuxI_size (aa)	LuxR_size (aa)	LuxI_pfam	LuxR_pfam	Replicon	This_study_strain	Assembly	Accession	PL_group	RepABC	pSym	QS_IR_T4SS	RctA_T4SS	context	category	Autoind_synth	BPD_transp_1	DUF2934	GntR|FCD	SBP_bac_8	Response_reg	Asp_Glu_race	DUF4174	Autoind_bind|GerE or Autoind_bind|Autoind_bind or GerE	ABC_tran|TOBE_2 or ABC_tran|TOBE_2|TOBE_2	Flavin_Reduct	HbpS-like	SIMPL	UPF0047	DUF922	Glyco_hydro_38N|DUF5054	DUF1428	GIY-YIG	Acetyltransf_1	OMP_b-brl	GlcNAc_2-epim	Trypsin_2|PAN_4|PAN_4	TIR_2	Zn-ribbon_8	Methyltransf_21	MFS_1	Hydrolase	NTP_transf_9	DUF5054	GatB_Yqey|GatB_Yqey|GatB_Yqey	BON
U8Q06_RS17400-WP_012484562.1	U8Q06_RS17395-WP_128401136.1	HFPKPPMD_03490	HFPKPPMD_03489	214	272	Autoind_synth|44-180	Autoind_bind|GerE|63-195|209-262	CHR	R_beringeri_TP13	GCF_035971255.1	NZ_CP140873.1	0	0	0	0	0	A	NA	1	1	1	1	1	1	1	1	1	1	1	1	1	1	1	1	1	0	1	0	0	0	0	0	0	0	0	0	0	0	0
LZK79_RS17445-WP_012484562.1	LZK79_RS17440-WP_011652863.1	ICNHKMII_03519	ICNHKMII_03517	150	272	Autoind_synth|2-116	Autoind_bind|GerE|62-195|209-262	CHR	*R_johnstonii_Tp73_4	GCF_021391715.1	NZ_CP090098.1	0	0	0	0	0	A	NA	1	1	1	1	1	1	1	1	1	1	1	0	1	1	1	1	1	0	1	0	0	0	0	0	0	0	1	0	0	0	0
U8P73_RS17330-WP_012484562.1	U8P73_RS17325-WP_128401136.1	KALHOBNE_03487	KALHOBNE_03486	214	272	Autoind_synth|44-180	Autoind_bind|GerE|63-195|209-262	CHR	R_beringeri_TP6	GCF_035921825.1	NZ_CP140807.1	0	0	0	0	0	A	NA	1	1	1	1	1	1	1	1	1	1	1	1	1	1	1	1	1	0	1	0	0	0	0	0	0	0	0	0	0	0	0
NCBI_LuxI	NCBI_LuxR	LuxI	LuxR	LuxI_size (aa)	LuxR_size (aa)	LuxI_pfam	LuxR_pfam	Replicon	This_study_strain	Assembly	Accession	PL_group	RepABC	pSym	QS_IR_T4SS	RctA_T4SS	context	category	Peripla_BP_6	ABC_tran	BPD_transp_2	Autoind_synth	HTH_IclR|IclR	Aldedh	DAO	HTH_24|AsnC_trans_reg	Lactamase_B	Abhydrolase_1	Thioredoxin	PALP	ThiG	ThiS	Autoind_bind|GerE or Autoind_bind|Autoind_bind or GerE	ThiC-associated|ThiC_Rad_SAM	BPD_transp_2|BPD_transp_2	Fe-ADH	Phage_CI_repr	MerR_1|HTH_Tnp_1|HTH_Tnp_1	Fer4_5	Phage_int_SAM_4|Phage_integrase
U8P73_RS29520-WP_063474906.1	U8P73_RS29515-WP_007689221.1	FEMIMDLN_00118	FEMIMDLN_00119	211	286	Autoind_synth|12-168	Autoind_bind|GerE|68-210|226-279	PL	R_beringeri_TP6	GCF_035921825.1	NZ_CP140809.1	22	1	1	1	0	AG	D	1	1	1	1	1	1	1	1	1	1	1	1	1	1	1	1	1	1	1	1	0	0
NCBI_LuxI	NCBI_LuxR	LuxI	LuxR	LuxI_size (aa)	LuxR_size (aa)	LuxI_pfam	LuxR_pfam	Replicon	This_study_strain	Assembly	Accession	PL_group	RepABC	pSym	QS_IR_T4SS	RctA_T4SS	context	category	Autoind_synth	Collar or Collar|Collar	RhiA	Autoind_bind|GerE or Autoind_bind|Autoind_bind or GerE	Asn_synthase|Asn_synthase or Asn_synthase	RhiC	HTH_Tnp_1	OMP_b-brl	HTH_1|LysR_substrate	GntR|GntR	Aminotran_5	CN_hydrolase	Oxidored_molyb|Mo-co_dimer	Ribonuc_L-PSP	FMN_red	BPD_transp_2	Peripla_BP_6	ABC_tran	ABC_tran|BCA_ABC_TP_C	GDPD	Bac_luciferase	LZ_Tnp_IS66|zf-IS66|DDE_Tnp_IS66|DDE_Tnp_IS66_C	LysR_substrate	DUF6429	TnpB_IS66	Acyl-CoA_dh_N|Acyl-CoA_dh_M|Acyl-CoA_dh_2	HemolysinCabind|HemolysinCabind or or HemolysinCabind|HemolysinCabind|HemolysinCabind	HTH_21|rve_3	PIN	Response_reg|Trans_reg_C	DAO
U5G49_RS36290-WP_193446195.1	U5G49_RS36310	GMDHMLMD_00218	GMDHMLMD_00222	184	134	Autoind_synth|12-171	Autoind_bind|GerE|1-53|73-124	PL	*R_leguminosarum_CIP-108029	GCF_034554815.1	NZ_CP140639.1	77	1	0	1	0	H	B	1	1	1	1	1	1	1	0	1	1	1	1	1	1	1	1	1	1	1	0	1	0	0	0	0	0	0	1	0	0	0
luxI without luxR																											Blasted genes
NCBI_LuxI	NCBI_LuxR	LuxI	LuxR	LuxI_size (aa)	LuxR_size (aa)	LuxI_pfam	LuxR_pfam	Replicon	This_study_strain	Assembly	Accession	PL_group	RepABC	pSym	QS_IR_T4SS	RctA_T4SS	category	context	DAO	Autoind_synth	Prok-TraM	TrbI or TrbI|TrbI	TrbH	CagX	VirB8	TrbL or TrbL|TrbL	DUF2749	DUF2749_2	CagE_TrbE_VirB|P-loop_TraG|P-loop_TraG or CagE_TrbE_VirB or CagE_TrbE_VirB|DUF87 or P-loop_TraG	VirB3	TrbC or TrbC|TrbC	T2SSE	AAA_31 or MerR|AAA_31 or MerR_1|AAA_31	ParBc|RepB or ParBc	RP-C|RP-C_C or RP-C|HTH_DeoR|RP-C_C	ABC_tran|TOBE_2	SBP_bac_8	T4SS-DNA_transf or T4SS-DNA_transf|T4SS-DNA_transf	TraD	TraC	MobA_MobL|AAA_30|Viral_helicase1|Bep_C_terminal or MobA_MobL|AAA_30|Viral_helicase1|Bep_C_terminal|Bep_C_terminal	Peptidase_S26	CN_hydrolase	TraH_2	MarR_2	SLT
D4A92_RS24660-WP_112635409.1		BMGEFMPF_00029		208		Autoind_synth|17-191		PL	*R_sp._MAE2-X	GCF_016806065.1	NZ_CP032408.1	77	1	0	0	0	H	AI*	1	1	0	0	0	0	1	1	0	1	1	1	1	1	1	1	1	0	0	0	0	0	0	0	0	0	0	0
J0663_RS30110-WP_138397130.1		CHKCODDB_00065		212		Autoind_synth|20-188		PL	R_lentis_BLR27	GCF_017352135.1	NZ_CP071458.1	77	1	1	0	0	C	AI*	0	1	0	0	0	0	0	0	0	0	1	1	1	1	1	1	1	0	0	0	0	0	0	0	0	0	0	0
IE4872_RS22610-WP_074070638.1		CJGOPALP_00159		208		Autoind_synth|16-189		PL	R_gallicum_IE4872	GCF_001908615.1	NZ_CP017103.1	77	1	0	0	0	H	AI*	0	1	0	0	0	0	0	0	0	0	0	0	0	1	1	1	1	0	0	1	1	1	1	1	0	0	0	0
GT349_RS00690-WP_163897318.1		EMKJEIPL_00141		208		Autoind_synth|15-190		PL	R_daejeonense_KACC_13094	GCF_010450895.1	NZ_CP048424.1	77	0	0	0	0	H	AI*	0	1	0	1	0	1	1	1	1	1	1	1	1	1	1	1	1	0	0	0	0	0	0	0	0	0	0	0
CHR56_RS38115-WP_077988220.1		FDICJMIP_00339		212		Autoind_synth|20-188		PL	R_leguminosarum_bv._viciae_BIHB_1217	GCF_002243365.1	NZ_CP022669.1	65	1	1	1	0	D	AI*	0	1	0	0	0	0	1	0	0	1	1	1	1	1	1	1	1	0	0	0	0	0	0	0	0	0	0	0
RL_RS24770-WP_011654568.1		GDKLIBAO_00080		204		Autoind_synth|19-188		PL	R_johnstonii_3841	GCF_000009265.1	NC_008382.1	77	1	0	0	0	H	AI*	0	1	0	0	0	0	0	0	0	0	0	0	0	0	1	1	1	0	0	0	1	0	1	1	1	1	0	0
RGR602_RS20990-WP_040114061.1		HBFPMAPM_00182		208		Autoind_synth|16-189		PL	R_gallicum_bv._gallicum_R602sp	GCF_000816845.1	NZ_CP006878.1	77	1	0	0	0	H	AI*	0	1	0	0	0	0	0	0	0	0	0	0	0	1	1	1	1	0	0	1	1	1	1	0	0	0	0	0
U8Q06_RS29225-WP_128401848.1		IFGHPKKL_00108		209		Autoind_synth|15-191		PL	R_beringeri_TP13	GCF_035971255.1	NZ_CP140876.1	25	1	0	0	0	H	AI*	0	1	0	0	0	0	0	0	0	0	1	1	1	1	1	1	1	0	0	1	1	0	0	0	0	0	0	0
QA644_RS35090-WP_040114420.1		BMGEFMPF_00029		207		Autoind_synth|12-186		PL	*R_gallicum_CC1099	GCF_029714385.1	NZ_CP121643.1	77	0	1	0	0	E	AI*	0	1	0	0	0	0	0	0	0	0	1	1	1	1	0	0	0	0	0	0	0	0	0	0	0	0	0	0
DLJ82_RS31305-WP_063473646.1		IHHJNGDA_00223		212		Autoind_synth|21-188		PL	R_leguminosarum_ATCC_14479	GCF_003290405.1	NZ_CP030762.1	72	2	1	0	0	C	AI*	0	1	0	0	0	0	0	0	0	0	0	1	1	1	1	1	1	0	0	1	1	1	0	0	0	0	0	0
AMC90_RS22460-WP_064843805.1		KBBCHELO_00220		207		Autoind_synth|21-187		PL	R_phaseoli_R744	GCF_001664185.1	NZ_CP013523.1	77	1	0	0	0	H	AI*	0	1	0	0	0	0	0	0	1	1	1	1	1	1	1	1	1	0	0	0	0	0	0	0	0	0	0	0
NXC14_RS24320-WP_085780578.1		KBFBIABC_00554		205		Autoind_synth|13-190		PL	R_sp._NXC14	GCF_002117485.1	NZ_CP021031.1	77	1	1	0	0	E	AI*	0	1	1	1	0	1	1	1	1	1	1	1	1	1	1	1	1	0	0	0	0	0	0	0	0	0	0	0
IM739_RS22565-WP_237371888.1		KDAEHCPF_00053		208		Autoind_synth|13-189		PL	**R_sp._SL42	GCF_021729845.1	NZ_CP063399.1	77	1	0	0	0	H	AI*	0	1	0	1	0	1	1	1	1	1	1	1	1	1	1	1	1	0	0	0	0	0	0	0	0	0	0	0
QA638_RS38550-WP_027691185.1		MHIHFMKN_00657		212		Autoind_synth|21-188		PL	R_leguminosarum_CC283b	GCF_029714245.1	NZ_CP121639.1	77	1	1	0	0	C	AI*	0	1	0	0	0	0	0	0	0	0	1	1	1	1	0	0	0	0	0	1	1	1	0	0	0	0	0	0
LZK78_RS37275-WP_233944115.1		MPJGGHID_00583		211		Autoind_synth|15-193		PL	R_leguminosarum_Gr_12_7	GCF_021391595.1	NZ_CP090094.1	25	1	0	0	0	H	AI*	0	1	0	1	0	0	0	0	0	0	0	0	0	0	1	1	1	0	0	0	0	0	0	0	0	0	0	0
LZK79_RS27130-WP_063473646.1		OIFPGOJG_00279		212		Autoind_synth|21-188		PL	*R_johnstonii_Tp73_4	GCF_021391715.1	NZ_CP090100.1	72	2	1	0	0	C	AI*	0	1	0	0	0	0	0	0	0	0	0	0	1	1	1	1	1	0	0	1	1	1	0	0	0	0	0	0
NCBI_LuxI	NCBI_LuxR	LuxI	LuxR	LuxI_size (aa)	LuxR_size (aa)	LuxI_pfam	LuxR_pfam	Replicon	This_study_strain	Assembly	Accession	PL_group	RepABC	pSym	QS_IR_T4SS	RctA_T4SS	category	context	DAO	Autoind_synth	Prok-TraM	TrbI or TrbI|TrbI	TrbH	CagX	VirB8	TrbL or TrbL|TrbL	DUF2749	DUF2749	CagE_TrbE_VirB|P-loop_TraG|P-loop_TraG or CagE_TrbE_VirB or CagE_TrbE_VirB|DUF87 or P-loop_TraG	VirB3	TrbC or TrbC|TrbC	T2SSE	AAA_31 or MerR|AAA_31 or MerR_1|AAA_31	ParBc|RepB or ParBc	RP-C|RP-C_C or RP-C|HTH_DeoR|RP-C_C	ABC_tran|TOBE_2	SBP_bac_8	T4SS-DNA_transf or T4SS-DNA_transf|T4SS-DNA_transf	TraD	TraC	MobA_MobL|AAA_30|Viral_helicase1|Bep_C_terminal or MobA_MobL|AAA_30|Viral_helicase1|Bep_C_terminal|Bep_C_terminal	Peptidase_S26	CN_hydrolase	TraH_2	MarR_2	SLT	BPD_transp_1	Response_reg|Trans_reg_C	BPD_transp_1|BPD_transp_1
ISN39_RS14015-WP_194727922.1		CLENNJND_02845		208		Autoind_synth|18-191		CHR	*R_gallicum_007	GCF_015353075.1	NZ_CP064187.1	0	0	0	0	1	NA	AI*	1	1	0	0	0	0	0	0	0	0	0	0	0	0	0	0	0	0	1	0	0	1	1	0	1	0	1	0	1	1	1
IE4872_RS16675-WP_074069425.1		DKKHJPPN_03268		208		Autoind_synth|18-191		CHR	R_gallicum_IE4872	GCF_001908615.1	NZ_CP017101.1	0	0	0	0	1	NA	AI*	0	1	0	0	0	0	0	0	0	0	0	0	0	0	0	0	0	1	0	1	1	0	1	0	1	0	0	0	0	1	0
RGR602_RS15320-WP_039845808.1		ENGFKMAA_03084		208		Autoind_synth|18-191		CHR	R_gallicum_bv._gallicum_R602sp	GCF_000816845.1	NZ_CP006877.1	0	0	0	0	1	NA	AI*	0	1	0	0	0	0	0	0	0	0	0	0	0	0	0	0	0	1	1	1	1	1	1	0	1	0	0	0	1	1	1
																														1		1	1
small luxI-like gene
NCBI_LuxI	NCBI_LuxR	LuxI	LuxR	LuxI_size (aa)	LuxR_size (aa)	LuxI_pfam	LuxR_pfam	Replicon	This_study_strain	Assembly	Accession	PL_group	RepABC	pSym	QS_IR_T4SS	RctA_T4SS	category	context	DAO	Autoind_synth	Prok-TraM	TrbI or TrbI|TrbI	TrbH	CagX	VirB8	TrbL or TrbL|TrbL	DUF2749	DUF2749_2	CagE_TrbE_VirB|P-loop_TraG|P-loop_TraG or CagE_TrbE_VirB or CagE_TrbE_VirB|DUF87 or P-loop_TraG	VirB3	TrbC or TrbC|TrbC	T2SSE	AAA_31 or MerR|AAA_31 or MerR_1|AAA_31	ParBc|RepB or ParBc	RP-C|RP-C_C or RP-C|HTH_DeoR|RP-C_C	ABC_tran|TOBE_2	SBP_bac_8	T4SS-DNA_transf or T4SS-DNA_transf|T4SS-DNA_transf	TraD	TraC	MobA_MobL|AAA_30|Viral_helicase1|Bep_C_terminal or MobA_MobL|AAA_30|Viral_helicase1|Bep_C_terminal|Bep_C_terminal	Peptidase_S26	CN_hydrolase	TraH_2	MarR_2	SLT
RHE_RS35000-WP_011427336.1		JDBJMHKB_00041		133		Autoind_synth|81-128		PL	R_etli_CFN_42	GCF_000092045.1	NC_007762.1	31	2	0	1	0	B	AI*	1	1	0	0	0	0	0	0	0	0	0	1	0	1	1	1	1	0	1	0	0	0	0	0	0	0	0	1
NCBI_LuxI	NCBI_LuxR	LuxI	LuxR	LuxI_size (aa)	LuxR_size (aa)	LuxI_pfam	LuxR_pfam	Replicon	This_study_strain	Assembly	Accession	PL_group	RepABC	pSym	QS_IR_T4SS	RctA_T4SS	category	context	DAO	Autoind_synth	Prok-TraM	TrbI or TrbI|TrbI	TrbH	CagX	VirB8	TrbL or TrbL|TrbL	DUF2749	DUF2749	CagE_TrbE_VirB|P-loop_TraG|P-loop_TraG or CagE_TrbE_VirB or CagE_TrbE_VirB|DUF87 or P-loop_TraG	VirB3	TrbC or TrbC|TrbC	T2SSE	AAA_31 or MerR|AAA_31 or MerR_1|AAA_31	ParBc|RepB or ParBc	RP-C|RP-C_C or RP-C|HTH_DeoR|RP-C_C	ABC_tran	SBP_bac_8	T4SS-DNA_transf or T4SS-DNA_transf|T4SS-DNA_transf	TraD	TraC	MobA_MobL|AAA_30|Viral_helicase1|Bep_C_terminal or MobA_MobL|AAA_30|Viral_helicase1|Bep_C_terminal|Bep_C_terminal	Peptidase_S26	CN_hydrolase	TraH_2	MarR_2	SLT	TnpB_IS66	adh_short	FGGY_N|FGGY_C
RHE_RS34995-WP_063503098.1		JDBJMHKB_00040		72		Autoind_synth|1-48		PL	R_etli_CFN_42	GCF_000092045.1	NC_007762.1	31	2	0	1	0	B	AI*	1	1	0	0	0	0	0	0	0	0	1	1	0	1	1	1	1	0	1	0	0	0	0	0	0	0	0	1	1	1	0
MHI61_RS32750-WP_063503098.1		KMDCOOLP_00001		72		Autoind_synth|1-48		PL	*R_croatiense_K102	GCF_022385315.1	NZ_CP092434.1	31	2	0	1	0	B	AI*	0	1	0	0	0	0	0	0	0	0	0	0	0	1	1	1	1	1	1	0	0	0	0	0	0	0	0	0	0	1	1
NCBI_LuxI	NCBI_LuxR	LuxI	LuxR	LuxI_size (aa)	LuxR_size (aa)	LuxI_pfam	LuxR_pfam	Replicon	This_study_strain	Assembly	Accession	PL_group	RepABC	pSym	QS_IR_T4SS	RctA_T4SS	category	context	Aldedh	NMT1	ABC_tran	Autoind_synth	HTH_1|LysR_substrate	LacI|Peripla_BP_3	Peripla_BP_4	BPD_transp_2	Fe-ADH	DUF1127	CoA_binding_3|Polysacc_synt_2	Bac_transf	Glyco_transf_20	ABC_tran|ABC_tran	RbsD_FucU	WGR	TauD	NAD_binding_9|Pyr_redox_2|NAD_binding_9	SATase_N|Hexapep|Hexapep	ABC_tran|BCA_ABC_TP_C	TAT_signal|Peripla_BP_6	Dioxygenase_N|Dioxygenase_C
CUJ84_RS39125		EGAHFADM_00312		42		Autoind_synth|13-41		PL	R_leguminosarum_Norway	GCF_002953715.1	NZ_CP025016.1	77	1	0	0	0	H		1	1	0	1	0	1	1	1	0	1	1	1	1	1	1	1	1	1	1	0	0	0
HA460_RS37405-WP_018448899.1		HCIOKKAK_00526		64		Autoind_synth|15-63		PL	R_leguminosarum_bv._trifolii_4B	GCF_011604565.1	NZ_CP050106.1	9	1	0	0	0	H		0	1	1	1	1	1	1	1	1	0	0	0	1	1	1	1	0	0	0	1	1	1
HA459_RS37370-WP_018448899.1		ILNBEKDG_00526		64		Autoind_synth|15-63		PL	R_leguminosarum_bv._trifolii_3B	GCF_011604545.1	NZ_CP050111.1	9	1	0	0	0	H		0	1	1	1	1	1	1	1	1	0	0	0	1	1	1	1	0	0	0	1	1	1
NCBI_LuxI	NCBI_LuxR	LuxI	LuxR	LuxI_size (aa)	LuxR_size (aa)	LuxI_pfam	LuxR_pfam	Replicon	This_study_strain	Assembly	Accession	PL_group	RepABC	pSym	QS_IR_T4SS	RctA_T4SS	category	context	Autoind_synth	RP-C|RP-C_C	HTH_24|AsnC_trans_reg	BPD_transp_1|BPD_transp_1	PALP	Thioredoxin	ELFV_dehydrog_N|ELFV_dehydrog	Nif11	B12-binding|Radical_SAM	Oxidored_nitro	DUF3364|Oxidored_nitro	Fer4_NifH	AAT	ETF	ETF|ETF_alpha	ETF_QO	DAO|DAO|ETFQO_UQ-bd|FAD_binding_3	OKR_DC_1|OKR_DC_1_C	CPSase_L_D2|CPSase_L_D2|CPSase_L_D2	SBP_bac_5
U8Q06_RS25090-WP_004672083.1		FIKLKHHP_00183		75		Autoind_synth|12-48		PL	R_beringeri_TP13	GCF_035971255.1	NZ_CP140874.1	77	1	1	1	0	D		1	1	1	1	1	1	1	1	1	1	1	1	1	1	1	1	1	1	1	1
NCBI_LuxI	NCBI_LuxR	LuxI	LuxR	LuxI_size (aa)	LuxR_size (aa)	LuxI_pfam	LuxR_pfam	Replicon	This_study_strain	Assembly	Accession	PL_group	RepABC	pSym	QS_IR_T4SS	RctA_T4SS	category	context	Autoind_synth	SBP_bac_8	adh_short	FGGY_N|FGGY_C	IMS_C	HTH_11|Sugar-bind	Fe-ADH_2	Hydrolase_3|Hydrolase_3	ABC_tran|OB_MalK	Aldolase_II|Aldolase_II|adh_short_C2	NAD_Gly3P_dh_C	Peptidase_C48
QMO82_RS03330-WP_063503098.1		FLBEIANK_00222		162		Autoind_synth|81-109		PL	*R_binxianense_BT04	GCF_030053135.1	NZ_CP125649.1	31	2	0	1	0	B		1	1	1	1	1	1	1	1	1	1	1	1
LuxI‑WGR translational fusion
NCBI_LuxI	NCBI_LuxR	LuxI	LuxR	LuxI_size (aa)	LuxR_size (aa)	LuxI_pfam	LuxR_pfam	Replicon	This_study_strain	Assembly	Accession	PL_group	RepABC	pSym	QS_IR_T4SS	RctA_T4SS	category	context	BPD_transp_2	ABC_tran	ABC_tran|BCA_ABC_TP_C	TAT_signal|Peripla_BP_6	Fe-ADH	Dioxygenase_N|Dioxygenase_C	HTH_1|LysR_substrate	NMT1	Glyco_transf_20	Peripla_BP_4	BPD_transp_2	ABC_tran|ABC_tran	LacI|Peripla_BP_3	RbsD_FucU	Autoind_synth	AAA_31	ParBc|RepB	RP-C	RP-C_C|RP-C_C	DUF2277	Resolvase|Resolvase	LacI|Peripla_BP_3	SBP_bac_8|SBP_bac_1	BPD_transp_1|BPD_transp_1	BPD_transp_1	Glyco_hydro_32N|Glyco_hydro_32C	ABC_tran|CysA_C_terminal	DUF4105	AcnX	MFS_1|MFS_1
U8P73_RS35405-WP_197731720.1		GHFKDCEJ_00191		214		Autoind_synth|WGR 5-59|132-207		PL	R_beringeri_TP6	GCF_035921825.1	NZ_CP140812.1	77	0	0	0	0	H		1	1	1	1	1	1	1	1	1	1	1	1	1	1	1	1	1	1	1	1	1	1	1	1	1	1	1	1	1	1
context-AI*-without luxI
NCBI_LuxI	NCBI_LuxR	LuxI	LuxR	LuxI_size (aa)	LuxR_size (aa)	LuxI_pfam	LuxR_pfam	Replicon	This_study_strain	Assembly	Accession	PL_group	RepABC	pSym	QS_IR_T4SS	I_T4SS	category	context	Autoind_bind|GerE	Prok-TraM	TrbI|TrbI	TrbH	CagX	VirB8	TrbL|TrbL|TrbL	DUF2749	DUF2749_2	CagE_TrbE_VirB|P-loop_TraG|P-loop_TraG	VirB3	TrbC	T2SSE	AAA_31 or MerR|AAA_31 or MerR_1|AAA_31	ParBc|RepB or ParBc	RP-C|RP-C_C or RP-C|HTH_DeoR|RP-C_C	T4SS-DNA_transf	TraD	TraC	MobA_MobL|AAA_30|Viral_helicase1|Bep_C_terminal	Peptidase_S26	CN_hydrolase	TraH_2	Alpha-amylase	Na_Pi_cotrans|Na_Pi_cotrans|PhoU|PhoU	HTH_DeoR|DeoRC	SBP_bac_5	ABC_tran|oligo_HPY	BPD_transp_1_N|BPD_transp_1	GDPD	Inositol_P
	RL_RS25810-WP_011654752.1		PLMBBLBE_00132		239		Autoind_bind|GerE 24|148|179-233	PL	R_johnstonii_3841	GCF_000009265.1	NC_008383.1	77	0	0	0	0	H	AI*	1	1	1	1	1	1	1	1	1	1	1	1	1	0	0	0	1	1	1	1	1	1	1	0	0	0	0	0	0	0	0
	BA011_RS38825-WP_027690598.1		MDNGFOPL_00109		239		Autoind_bind|GerE 24|148|179-233	PL	*R_laguerreae_Vaf10	GCF_001679785.1	NZ_CP016292.1	77	1	0	0	0	H	AI*	1	1	1	1	1	1	1	1	1	1	1	1	1	0	0	0	1	1	1	1	1	1	1	0	0	0	0	0	0	0	0
	BMW22_RS34630-WP_072642131.1		FPMBNDFB_00030		239		Autoind_bind|GerE 24|148|179-233	PL	*R_laguerreae_Vaf-108	GCF_001890425.1	NZ_CP018231.1	77	1	0	0	0	H	AI*	1	1	1	1	1	1	1	1	1	1	1	1	1	1	1	1	1	1	1	1	1	1	1	0	0	0	0	0	0	0	0
	PR017_RS22065-WP_012654946.1		EAHMGHGF_00100		234		Autoind_bind|GerE 25|149|173-228	PL	R_tumorigenes_1078	GCF_003240565.2	NZ_CP117257.1	15	1	0	0	0	H	AI*	1	1	1	0	1	1	1	0	0	1	1	1	1	0	0	0	1	1	1	1	1	1	1	1	1	1	1	1	0	1	1
	HA463_RS37585-WP_011654752.1		GEGLFABI_00025		234		Autoind_bind|GerE 19|139|174-228	PL	R_leguminosarum_bv._trifolii_23B	GCF_011604505.1	NZ_CP050090.1	77	1	0	0	0	H	AI*	1	1	1	1	1	1	1	1	1	1	1	1	1	0	0	0	1	1	1	1	1	1	1	0	0	0	0	0	0	0	0
	G6M87_RS32045-WP_012654946.1		MPEGMABL_00128		234		Autoind_bind|GerE 24|145|173-228	PL	R_rhizogenes_CA75_95	GCF_017584205.1	NZ_CP049215.1	77	1	0	1	0	B	AI*	1	1	1	0	1	1	1	1	0	1	1	1	1	0	0	0	1	1	1	1	1	1	1	0	0	0	1	0	0	0	0
	G6M87_RS32755-WP_012654946.1		MPEGMABL_00276		234		Autoind_bind|GerE 25|149|173-228	PL	R_rhizogenes_CA75_95	GCF_017584205.1	NZ_CP049215.1	77	1	0	1	0	B	AI*	1	1	0	0	0	0	0	0	0	0	0	0	0	0	0	0	1	1	0	1	1	1	1	1	1	1	1	1	1	1	1
	J5287_RS27325-WP_012654946.1		OOGJMELH_00093		234		Autoind_bind|GerE 25|149|173-228	PL	*R_rhododendri_K1_93	GCF_019355575.1	NZ_CP072148.1	15	1	0	0	0	H	AI*	1	1	1	0	1	1	1	0	0	1	1	1	1	0	0	0	1	0	1	1	1	1	1	1	1	1	1	1	0	1	1
	J5280_RS27325-WP_012654946.1		HNFNOIIA_00090		234		Autoind_bind|GerE 25|149|173-228	PL	*R_rhododendri_K15_93	GCF_019355615.1	NZ_CP072153.1	15	1	0	0	0	H	AI*	1	1	1	0	1	1	1	0	0	1	1	1	1	0	0	0	1	0	0	1	1	1	1	1	1	1	1	1	0	1	1
	J5278_RS27065-WP_012654946.1		GLNMBFAI_00248		234		Autoind_bind|GerE 25|149|173-228	PL	*R_rhododendri_B21_90	GCF_019355815.1	NZ_CP072164.1	15	1	0	0	0	H	AI*	1	1	1	0	1	1	1	0	0	1	1	1	1	0	0	0	1	1	1	1	1	1	1	1	1	1	1	1	0	1	1
	PR016_RS22495-WP_012654946.1		LIGCGGAH_00087		234		Autoind_bind|GerE 25|149|173-228	PL	R_tumorigenes_932	GCF_029691985.1	NZ_CP117263.1	15	1	0	0	0	H	AI*	1	1	1	0	1	1	1	0	0	1	1	1	1	0	0	0	1	1	1	1	1	1	1	1	1	1	1	1	0	1	1
	QA638_RS39110-WP_011654752.1		JGLINFFN_00116		239		Autoind_bind|GerE 24|148|179-233	PL	R_leguminosarum_CC283b	GCF_029714245.1	NZ_CP121640.1	77	0	0	0	0	H	AI*	1	1	1	1	1	1	1	1	1	1	1	1	1	0	0	0	1	1	1	1	1	1	1	0	0	0	0	0	0	0	0
[truncated: 179 more columns]

## Sheet: Table S8
Table S8. PACo residuals
LuxR-like prokka	LuxI-like prokka	ncbi-pair	Residual	locus	Strain-name	Assembly	Accession	PL_group	context	category	quantile	incongruence
CLEIAHEC_01528-CLEIAHEC_01527	CLEIAHEC_01528-CLEIAHEC_01527	DLJ82_RS07715-DLJ82_RS07710	0.353096	CHR	R_leguminosarum_ATCC_14479	GCF_003290405.1	NZ_CP030760.1	0	A	NA	q1	low
NOMPHBBB_04634-NOMPHBBB_04635	NOMPHBBB_04634-NOMPHBBB_04635	HA460_RS23435-HA460_RS23440	0.353405	CHR	R_leguminosarum_bv._trifolii_4B	GCF_011604565.1	NZ_CP050103.1	0	A	NA	q1	low
BDDIEEPC_04634-BDDIEEPC_04635	BDDIEEPC_04634-BDDIEEPC_04635	HA459_RS23400-HA459_RS23405	0.353405	CHR	R_leguminosarum_bv._trifolii_3B	GCF_011604545.1	NZ_CP050108.1	0	A	NA	q1	low
ICJKJFLD_02925-ICJKJFLD_02924	ICJKJFLD_02925-ICJKJFLD_02924	RLEG_RS14460-RLEG_RS14455	0.354021	CHR	*R_sp._WSM1325	GCF_000023185.1	NC_012850.1	0	A	NA	q1	low
MOMHCDPG_04894-MOMHCDPG_04895	MOMHCDPG_04894-MOMHCDPG_04895	HA463_RS24620-HA463_RS24625	0.354149	CHR	R_leguminosarum_bv._trifolii_23B	GCF_011604505.1	NZ_CP050085.1	0	A	NA	q1	low
DJLEIJJL_02944-DJLEIJJL_02943	DJLEIJJL_02944-DJLEIJJL_02943	RLCC275e_RS14720-RLCC275e_RS14715	0.354324	CHR	R_brockwellii_CC275e	GCF_000769405.2	NZ_CP053439.1	0	A	NA	q1	low
LBPHJPOK_01377-LBPHJPOK_01378	LBPHJPOK_01377-LBPHJPOK_01378	HA461_RS06905-HA461_RS06910	0.354324	CHR	*R_brockwellii_9B	GCF_011604485.1	NZ_CP050097.1	0	A	NA	q1	low
AEOEPNFG_04105-AEOEPNFG_04106	AEOEPNFG_04105-AEOEPNFG_04106	FFM53_RS20500-FFM53_RS20505	0.354678	CHR	R_indicum_JKLM_12A2	GCF_005862305.2	NZ_CP054021.1	0	A	NA	q1	low
NFFNKOJH_02909-NFFNKOJH_02908	NFFNKOJH_02909-NFFNKOJH_02908	RLV_RS28140-RLV_RS28135	0.355049	CHR	R_leguminosarum_bv._viciae_UPM791	GCF_002948295.1	NZ_CP025509.1	0	A	NA	q1	low
BJICOLLB_03744-BJICOLLB_03745	BJICOLLB_03744-BJICOLLB_03745	CHR56_RS18955-CHR56_RS18960	0.355049	CHR	R_leguminosarum_bv._viciae_BIHB_1217	GCF_002243365.1	NZ_CP022665.1	0	A	NA	q1	low
MFHCBNCC_03106-MFHCBNCC_03105	MFHCBNCC_03106-MFHCBNCC_03105	QA638_RS15525-QA638_RS15520	0.355049	CHR	R_leguminosarum_CC283b	GCF_029714245.1	NZ_CP121635.1	0	A	NA	q1	low
POBNLFOH_03435-POBNLFOH_03434	POBNLFOH_03435-POBNLFOH_03434	BSO17_RS17260-BSO17_RS17255	0.355271	CHR	R_ruizarguesonis_RCAM_1026	GCF_001927265.3	NZ_CP084696.2	0	A	NA	q1	low
BJFNMCLF_02120-BJFNMCLF_02119	BJFNMCLF_02120-BJFNMCLF_02119	FE844_RS10635-FE844_RS10630	0.355375	CHR	R_indicum_JKLM_13E	GCF_005860925.2	NZ_CP054031.1	0	A	NA	q1	low
EGKHNINE_00737-EGKHNINE_00739	EGKHNINE_00737-EGKHNINE_00739	BMW22_RS03700-BMW22_RS03710	0.355382	CHR	*R_laguerreae_Vaf-108	GCF_001890425.1	NZ_CP018228.1	0	A	NA	q1	low
EJLPKJCB_03093-EJLPKJCB_03092	EJLPKJCB_03093-EJLPKJCB_03092	RlegTA1_RS15485-RlegTA1_RS15480	0.355724	CHR	R_ruizarguesonis_TA1	GCF_021052425.1	NZ_CP088104.1	0	A	NA	q1	low
BHGEDJLO_03023-BHGEDJLO_03022	BHGEDJLO_03023-BHGEDJLO_03022	U5G49_RS15150-U5G49_RS15145	0.35584	CHR	*R_leguminosarum_CIP-108029	GCF_034554815.1	NZ_CP140635.1	0	A	NA	q1	low
NGOHOENL_03472-NGOHOENL_03471	NGOHOENL_03472-NGOHOENL_03471	J3P73_RS17270-J3P73_RS17265	0.356342	CHR	R_ruizarguesonis_NZLR24	GCF_017357285.1	NZ_CP071678.1	0	A	NA	q1	low
PIDLOGCH_03719-PIDLOGCH_03718	PIDLOGCH_03719-PIDLOGCH_03718	QMO81_RS18740-QMO81_RS18735	0.3564	CHR	R_leguminosarum_BT01	GCF_030053175.1	NZ_CP125635.1	0	A	NA	q1	low
HLPKEGHC_00872-HLPKEGHC_00873	HLPKEGHC_00872-HLPKEGHC_00873	HER27_RS04400-HER27_RS04405	0.356824	CHR	R_phaseoli_S3	GCF_012241395.2	NZ_CP064931.1	0	A	NA	q1	low
EGCGPMID_03021-EGCGPMID_03020	EGCGPMID_03021-EGCGPMID_03020	AMC88_RS14995-AMC88_RS14990	0.356824	CHR	R_phaseoli_R650	GCF_001664385.1	NZ_CP013532.1	0	A	NA	q1	low
EMNCHMBF_03023-EMNCHMBF_03022	EMNCHMBF_03023-EMNCHMBF_03022	AMC81_RS15010-AMC81_RS15005	0.356824	CHR	R_phaseoli_N771	GCF_001664405.1	NZ_CP013568.1	0	A	NA	q1	low
GGLFABMM_03021-GGLFABMM_03020	GGLFABMM_03021-GGLFABMM_03020	AMC85_RS15000-AMC85_RS14995	0.356824	CHR	R_phaseoli_R611	GCF_001664445.1	NZ_CP013547.1	0	A	NA	q1	low
PMBFCLAJ_03005-PMBFCLAJ_03004	PMBFCLAJ_03005-PMBFCLAJ_03004	AMC86_RS14915-AMC86_RS14910	0.356824	CHR	R_phaseoli_R620	GCF_001664245.1	NZ_CP013542.1	0	A	NA	q1	low
EPEGPDBF_03024-EPEGPDBF_03023	EPEGPDBF_03024-EPEGPDBF_03023	AMC80_RS14990-AMC80_RS14985	0.356825	CHR	R_phaseoli_N671	GCF_001664365.1	NZ_CP013574.1	0	A	NA	q1	low
PGMMHAKP_01573-PGMMHAKP_01572	PGMMHAKP_01573-PGMMHAKP_01572	QMO82_RS16250-QMO82_RS16245	0.356894	CHR	*R_binxianense_BT04	GCF_030053135.1	NZ_CP125652.1	0	A	NA	q1	low
BGFGFKII_03582-BGFGFKII_03581	BGFGFKII_03582-BGFGFKII_03581	U8P70_RS17895-U8P70_RS17890	0.357084	CHR	R_ruizarguesonis_TP33	GCF_035963955.1	NZ_CP140840.1	0	A	NA	q1	low
PICOEFKC_03543-PICOEFKC_03542	PICOEFKC_03543-PICOEFKC_03542	J3P71_RS17640-J3P71_RS17635	0.357176	CHR	*R_laguerreae_GLR17	GCF_017357305.1	NZ_CP071626.1	0	A	NA	q1	low
OGDLEAIF_03013-OGDLEAIF_03012	OGDLEAIF_03013-OGDLEAIF_03012	AMC83_RS14910-AMC83_RS14905	0.358581	CHR	R_phaseoli_N841	GCF_001664425.1	NZ_CP013557.1	0	A	NA	q1	low
HGEPJEOJ_02743-HGEPJEOJ_02742	HGEPJEOJ_02743-HGEPJEOJ_02742	PO860_RS13840-PO860_RS13835	0.358748	CHR	*R_binxianense_BJ04	GCF_028994275.1	NZ_CP118713.1	0	A	NA	q1	low
OJDDBBFD_02842-OJDDBBFD_02841	OJDDBBFD_02842-OJDDBBFD_02841	PO862_RS14285-PO862_RS14280	0.358748	CHR	*R_binxianense_MJ22	GCF_028994075.1	NZ_CP118687.1	0	A	NA	q1	low
GFJIMDAN_02992-GFJIMDAN_02991	GFJIMDAN_02992-GFJIMDAN_02991	J2J97_RS14730-J2J97_RS14725	0.358753	CHR	R_bangladeshense_PLR8-1a	GCF_017357265.1	NZ_CP071618.1	0	A	NA	q1	low
BKKEINKP_02981-BKKEINKP_02980	BKKEINKP_02981-BKKEINKP_02980	J2J98_RS14740-J2J98_RS14735	0.358753	CHR	R_bangladeshense_BLR175	GCF_017357245.1	NZ_CP071612.1	0	A	NA	q1	low
CJEBOMJA_03114-CJEBOMJA_03113	CJEBOMJA_03114-CJEBOMJA_03113	AMC78_RS15450-AMC78_RS15445	0.358774	CHR	R_phaseoli_N161	GCF_001664165.1	NZ_CP013585.1	0	A	NA	q1	low
AGOEBBAJ_02951-AGOEBBAJ_02950	AGOEBBAJ_02951-AGOEBBAJ_02950	AMC84_RS14670-AMC84_RS14665	0.358774	CHR	R_phaseoli_N931	GCF_001664285.1	NZ_CP013552.1	0	A	NA	q1	low
ICGMCAKI_02951-ICGMCAKI_02950	ICGMCAKI_02951-ICGMCAKI_02950	AMC82_RS14640-AMC82_RS14635	0.358774	CHR	R_phaseoli_N831	GCF_001664125.1	NZ_CP013563.1	0	A	NA	q1	low
PLFGFMND_02986-PLFGFMND_02985	PLFGFMND_02986-PLFGFMND_02985	N2600_RS15060-N2600_RS15055	0.359023	CHR	*R_tax_group_D2_WSM1274	GCF_025200775.1	NZ_CP104138.1	0	A	NA	q1	low
GAILFJJC_03069-GAILFJJC_03068	GAILFJJC_03069-GAILFJJC_03068	AMC90_RS15160-AMC90_RS15155	0.35906	CHR	R_phaseoli_R744	GCF_001664185.1	NZ_CP013522.1	0	A	NA	q1	low
IFIMBHNM_03527-IFIMBHNM_03526	IFIMBHNM_03527-IFIMBHNM_03526	U8P72_RS17600-U8P72_RS17595	0.359609	CHR	R_johnstonii_TP5	GCF_035923665.1	NZ_CP140819.1	0	A	NA	q1	low
MIFHALKH_05043-MIFHALKH_05044	MIFHALKH_05043-MIFHALKH_05044	HA462_RS25310-HA462_RS25315	0.359609	CHR	*R_johnstonii_22B	GCF_011604525.1	NZ_CP050091.1	0	A	NA	q1	low
GJAEPAKD_03503-GJAEPAKD_03502	GJAEPAKD_03503-GJAEPAKD_03502	RL_RS17395-RL_RS17390	0.359609	CHR	R_johnstonii_3841	GCF_000009265.1	NC_008380.1	0	A	NA	q1	low
OBOEGEGL_03436-OBOEGEGL_03435	OBOEGEGL_03436-OBOEGEGL_03435	U8P77_RS17095-U8P77_RS17090	0.359609	CHR	R_johnstonii_TP25	GCF_035964835.1	NZ_CP140845.1	0	A	NA	q1	low
ICNHKMII_03519-ICNHKMII_03517	ICNHKMII_03519-ICNHKMII_03517	LZK79_RS17445-LZK79_RS17440	0.359791	CHR	*R_johnstonii_Tp73_4	GCF_021391715.1	NZ_CP090098.1	0	A	NA	q1	low
GJHMOFAL_03075-GJHMOFAL_03074	GJHMOFAL_03075-GJHMOFAL_03074	GYN07_RS15335-GYN07_RS15330	0.360243	CHR	*R_laguerreae_248	GCF_010365265.1	NZ_CP048280.1	0	A	NA	q1	low
KGLNDPGB_02601-KGLNDPGB_02600	KGLNDPGB_02601-KGLNDPGB_02600	BA011_RS12740-BA011_RS12735	0.360473	CHR	*R_laguerreae_Vaf10	GCF_001679785.1	NZ_CP016286.1	0	A	NA	q1	low
PBAIKEJB_02900-PBAIKEJB_02899	PBAIKEJB_02900-PBAIKEJB_02899	N2A41_RS14615-N2A41_RS14610	0.361209	CHR	*R_tax_group_D2_SRDI969	GCF_025152725.1	NZ_CP104035.1	0	A	NA	q1	low
JBDEPEEK_03060-JBDEPEEK_03058	JBDEPEEK_03060-JBDEPEEK_03058	AMC79_RS15200-AMC79_RS15195	0.36157	CHR	R_phaseoli_N261	GCF_001664105.1	NZ_CP013580.1	0	A	NA	q1	low
NDAIDDFJ_03016-NDAIDDFJ_03015	NDAIDDFJ_03016-NDAIDDFJ_03015	Bra5_RS15245-Bra5_RS15240	0.36157	CHR	R_phaseoli_Brasil_5_Bra5	GCF_000172715.2	NZ_CP020896.1	0	A	NA	q1	low
PCOGBFKP_02983-PCOGBFKP_02982	PCOGBFKP_02983-PCOGBFKP_02982	AMC87_RS14755-AMC87_RS14750	0.36157	CHR	R_phaseoli_R630	GCF_001664205.1	NZ_CP013537.1	0	A	NA	q1	low
JEEOOJMJ_03058-JEEOOJMJ_03056	JEEOOJMJ_03058-JEEOOJMJ_03056	AMC89_RS15200-AMC89_RS15195	0.361571	CHR	R_phaseoli_R723	GCF_001664225.1	NZ_CP013527.1	0	A	NA	q1	low
GNGEDGKP_00425-GNGEDGKP_00424	GNGEDGKP_00425-GNGEDGKP_00424	J0663_RS02125-J0663_RS02120	0.36178	CHR	R_lentis_BLR27	GCF_017352135.1	NZ_CP071454.1	0	A	NA	q1	low
ONPGIECK_03160-ONPGIECK_03159	ONPGIECK_03160-ONPGIECK_03159	RlegSU303_RS15720-RlegSU303_RS15715	0.361873	CHR	*R_laguerreae_SU303	GCF_021052345.1	NZ_CP088095.1	0	A	NA	q1	low
FAPFHKCI_03478-FAPFHKCI_03477	FAPFHKCI_03478-FAPFHKCI_03477	U8P69_RS17045-U8P69_RS17040	0.361985	CHR	R_beringeri_TP24	GCF_035965735.1	NZ_CP140851.1	0	A	NA	q1	low
JOICLDGA_03926-JOICLDGA_03927	JOICLDGA_03926-JOICLDGA_03927	QMO80_RS19820-QMO80_RS19825	0.362102	CHR	R_sp._BT03	GCF_030053155.1	NZ_CP125640.1	0	A	NA	q1	low
OMOHLJMB_03121-OMOHLJMB_03120	OMOHLJMB_03121-OMOHLJMB_03120	KIM5_RS15805-KIM5_RS15800	0.362529	CHR	*R_sophoriradicis_Kim5	GCF_000172695.2	NZ_CP021124.1	0	A	NA	q1	low
HLOBOHDG_02929-HLOBOHDG_02928	HLOBOHDG_02929-HLOBOHDG_02928	RlegWSM1455_RS14745-RlegWSM1455_RS14740	0.363021	CHR	R_laguerreae_WSM1455	GCF_021052325.1	NZ_CP088090.1	0	A	NA	q1	low
JAHKINLE_00099-JAHKINLE_00098	JAHKINLE_00099-JAHKINLE_00098	CHY08_RS29870-CHY08_RS29865	0.363387	PL	*R_laguerreae_BIHB_1148	GCF_002240185.1	NZ_CP022567.1	77	A	A	q1	low
GBJJIOJB_03041-GBJJIOJB_03040	GBJJIOJB_03041-GBJJIOJB_03040	NXC14_RS15155-NXC14_RS15150	0.363936	CHR	R_sp._NXC14	GCF_002117485.1	NZ_CP021030.1	0	A	NA	q1	low
MOOFOPBP_03447-MOOFOPBP_03446	MOOFOPBP_03447-MOOFOPBP_03446	LZK78_RS17110-LZK78_RS17105	0.364132	CHR	R_leguminosarum_Gr_12_7	GCF_021391595.1	NZ_CP090090.1	0	A	NA	q1	low
PINACLLL_00951-PINACLLL_00952	PINACLLL_00951-PINACLLL_00952	J0664_RS04720-J0664_RS04725	0.364422	CHR	*R_laguerreae_OyaliB	GCF_017348875.1	NZ_CP071399.1	0	A	NA	q1	low
CEMECBCP_02989-CEMECBCP_02988	CEMECBCP_02989-CEMECBCP_02988	CUJ84_RS15200-CUJ84_RS15195	0.364476	CHR	R_leguminosarum_Norway	GCF_002953715.1	NZ_CP025012.1	0	A	NA	q1	low
HHFFIEFK_02962-HHFFIEFK_02961	HHFFIEFK_02962-HHFFIEFK_02961	RLEG3_RS14675-RLEG3_RS14670	0.365283	CHR	*R_laguerreae_WSM1689	GCF_000517605.1	NZ_CP007045.1	0	A	NA	q1	low
LALOBHGG_02948-LALOBHGG_02947	LALOBHGG_02948-LALOBHGG_02947	N1937_RS14795-N1937_RS14790	0.366271	CHR	*R_tax_group_D2_WSM4643	GCF_025152745.1	NZ_CP104040.1	0	A	NA	q1	low
KNFCHKNI_03512-KNFCHKNI_03511	KNFCHKNI_03512-KNFCHKNI_03511	NE851_RS26375-NE851_RS26370	0.366372	CHR	R_anhuiense_bv._trifolii_T24	GCF_024346605.1	NZ_CP098803.1	0	A	NA	q1	low
NNHGBDHM_01314-NNHGBDHM_01316	NNHGBDHM_01314-NNHGBDHM_01316	FFM81_RS06550-FFM81_RS06555	0.366813	CHR	R_hidalgonense_JKLM_19E	GCF_005862185.2	NZ_CP054027.1	0	A	NA	q1	low
HJDKCMFO_03103-HJDKCMFO_03102	HJDKCMFO_03103-HJDKCMFO_03102	IE4771_RS15400-IE4771_RS15395	0.366945	CHR	*R_sophoriradicis_IE4771	GCF_000698845.1	NZ_CP006986.1	0	A	NA	q1	low
KPJKNEPF_02678-KPJKNEPF_02677	KPJKNEPF_02678-KPJKNEPF_02677	CO657_RS13550-CO657_RS13545	0.368816	CHR	R_acidisoli_FH23	GCF_002531755.2	NZ_CP034998.1	0	A	NA	q1	low
NJCHAPNB_03138-NJCHAPNB_03137	NJCHAPNB_03138-NJCHAPNB_03137	J3O30_RS15675-J3O30_RS15670	0.368862	CHR	R_sp._NZLR1	GCF_017357385.1	NZ_CP071632.1	0	A	NA	q1	low
PPBPLOLE_02710-PPBPLOLE_02709	PPBPLOLE_02710-PPBPLOLE_02709	RLEG2_RS13400-RLEG2_RS13395	0.369007	CHR	*R_acidisoli_WSM2304	GCF_000021345.1	NC_011369.1	0	A	NA	q1	low
GEGDEANF_00509-GEGDEANF_00510	GEGDEANF_00509-GEGDEANF_00510	MF410_RS03600-MF410_RS03605	0.369913	CHR	*R_redzepovicii_C104	GCF_022354505.1	NZ_CP092348.1	0	A	NA	q1	low
KOMJDHNO_00556-KOMJDHNO_00557	KOMJDHNO_00556-KOMJDHNO_00557	MHI61_RS08775-MHI61_RS08780	0.370654	CHR	*R_croatiense_K102	GCF_022385315.1	NZ_CP092436.1	0	A	NA	q1	low
EEGGCCCG_03106-EEGGCCCG_03105	EEGGCCCG_03106-EEGGCCCG_03105	AMK05_RS15460-AMK05_RS15455	0.37337	CHR	R_sp._N324	GCF_001664485.1	NZ_CP013630.1	0	A	NA	q1	low
KGIBLFAB_02934-KGIBLFAB_02933	KGIBLFAB_02934-KGIBLFAB_02933	RHEC894_RS14920-RHEC894_RS14915	0.373526	CHR	R_sp._CIAT894	GCF_000172795.2	NZ_CP020947.1	0	A	NA	q1	low
CEHIDGDI_00856-CEHIDGDI_00857	CEHIDGDI_00856-CEHIDGDI_00857	J7U39_RS04280-J7U39_RS04285	0.374697	CHR	R_sp._NLR16a	GCF_017948245.1	NZ_CP072865.1	0	A	NA	q1	low
KIDKAHMK_03048-KIDKAHMK_03047	KIDKAHMK_03048-KIDKAHMK_03047	AMJ98_RS15155-AMJ98_RS15150	0.378544	CHR	*R_esperanzae_N1341	GCF_001664085.1	NZ_CP013505.1	0	A	NA	q1	low
PKNGNAOF_03047-PKNGNAOF_03046	PKNGNAOF_03047-PKNGNAOF_03046	AMK03_RS15165-AMK03_RS15160	0.378545	CHR	*R_esperanzae_N741	GCF_001664545.1	NZ_CP013595.1	0	A	NA	q1	low
JLMGFCMK_03049-JLMGFCMK_03048	JLMGFCMK_03049-JLMGFCMK_03048	AMJ96_RS15150-AMJ96_RS15145	0.378545	CHR	*R_esperanzae_N113	GCF_001664345.1	NZ_CP013517.1	0	A	NA	q1	low
FAPALFEF_03021-FAPALFEF_03020	FAPALFEF_03021-FAPALFEF_03020	RHE_RS14910-RHE_RS14905	0.380728	CHR	R_etli_CFN_42	GCF_000092045.1	NC_007761.1	0	A	NA	q1	low
AAFDOIDM_03009-AAFDOIDM_03008	AAFDOIDM_03009-AAFDOIDM_03008	AMK00_RS14975-AMK00_RS14970	0.381726	CHR	*R_esperanzae_N621	GCF_001664325.1	NZ_CP013495.1	0	A	NA	q1	low
APFHJDIJ_02980-APFHJDIJ_02979	APFHJDIJ_02980-APFHJDIJ_02979	AMJ97_RS14850-AMJ97_RS14845	0.381726	CHR	*R_esperanzae_N1314	GCF_001664305.1	NZ_CP013511.1	0	A	NA	q1	low
CAACIDCP_03010-CAACIDCP_03009	CAACIDCP_03010-CAACIDCP_03009	AMK01_RS14980-AMK01_RS14975	0.381726	CHR	*R_esperanzae_N6212	GCF_001664465.1	NZ_CP013490.1	0	A	NA	q1	low
LFJKIAIP_03045-LFJKIAIP_03044	LFJKIAIP_03045-LFJKIAIP_03044	AMJ99_RS15085-AMJ99_RS15080	0.381726	CHR	R_esperanzae_N561	GCF_001664265.1	NZ_CP013500.1	0	A	NA	q1	low
CMNEKLMP_02980-CMNEKLMP_02979	CMNEKLMP_02980-CMNEKLMP_02979	AMK02_RS14850-AMK02_RS14845	0.381726	CHR	*R_esperanzae_N731	GCF_001664145.1	NZ_CP013601.1	0	A	NA	q1	low
LMCANILN_03045-LMCANILN_03044	LMCANILN_03045-LMCANILN_03044	AMK04_RS15075-AMK04_RS15070	0.381727	CHR	*R_esperanzae_N871	GCF_001664525.1	NZ_CP013590.1	0	A	NA	q1	low
FDCKAOGB_03213-FDCKAOGB_03212	FDCKAOGB_03213-FDCKAOGB_03212	Tal182_RS16120-Tal182_RS16115	0.383218	CHR	*R_esperanzae_TAL182	GCF_002117725.1	NZ_CP021024.1	0	A	NA	q1	low
HMEKMHDD_03075-HMEKMHDD_03074	HMEKMHDD_03075-HMEKMHDD_03074	J2J99_RS15370-J2J99_RS15365	0.383684	CHR	R_binae_BLR195	GCF_017357225.1	NZ_CP071604.1	0	A	NA	q1	low
EPBKOJNG_02622-EPBKOJNG_02621	EPBKOJNG_02622-EPBKOJNG_02621	NE852_RS15395-NE852_RS15390	0.384028	CHR	R_sp._Pop5	GCF_024721175.1	NZ_CP099399.1	0	A	NA	q1	low
KLOAEHBG_02900-KLOAEHBG_02899	KLOAEHBG_02900-KLOAEHBG_02899	REMIM1_RS14750-REMIM1_RS14745	0.384379	CHR	R_etli_bv._mimosae_str._Mim1	GCF_000442435.1	NC_021905.1	0	A	NA	q1	low
AFMCLEGG_02925-AFMCLEGG_02924	AFMCLEGG_02925-AFMCLEGG_02924	NXC12_RS14780-NXC12_RS14775	0.384379	CHR	R_etli_NXC12	GCF_002119845.1	NZ_CP020906.1	0	A	NA	q1	low
IPGGMDNG_02569-IPGGMDNG_02568	IPGGMDNG_02569-IPGGMDNG_02568	PYR68_RS13035-PYR68_RS13030	0.384974	CHR	R_croatiense_MC77	GCF_029369725.1	NZ_CP120230.1	0	A	NA	q1	low
DAEOBMEN_02610-DAEOBMEN_02609	DAEOBMEN_02610-DAEOBMEN_02609	KQ933_RS13060-KQ933_RS13055	0.425709	CHR	R_sp._WYJ-E13	GCF_018987265.1	NZ_CP076853.1	0	A	NA	q1-q3	medium
ADLMHHHM_00776-ADLMHHHM_00777	ADLMHHHM_00776-ADLMHHHM_00777	QA646_RS22630-QA646_RS22635	0.499947	PL	R_sp._CB3090	GCF_029714285.1	NZ_CP121663.1	77	Y	A	q1-q3	medium
EGNACHJO_01055-EGNACHJO_01056	EGNACHJO_01055-EGNACHJO_01056	NXC24_RS29335-NXC24_RS29340	0.518617	PL	*R_tax_group_B1_NXC24	GCF_002944315.1	NZ_CP024314.1	35	X	A	q1-q3	medium
POLANFFJ_00944-POLANFFJ_00945	POLANFFJ_00944-POLANFFJ_00945	N2601_RS24275-N2601_RS24280	0.519663	PL	*R_tax_group_B2_CB3060	GCF_025200735.1	NZ_CP104159.1	35	X	A	q1-q3	medium
LCHODADB_00854-LCHODADB_00853	LCHODADB_00854-LCHODADB_00853	QA648_RS23585-QA648_RS23580	0.519663	PL	*R_tax_group_B3_CB3171	GCF_029714265.1	NZ_CP121653.1	35	X	A	q1-q3	medium
JFAOFNBD_00382-JFAOFNBD_00381	JFAOFNBD_00382-JFAOFNBD_00381	NE852_RS30020-NE852_RS30015	0.555803	PL	R_sp._Pop5	GCF_024721175.1	NZ_CP099402.1	77	Z	A	q1-q3	medium
KLAFLIDI_00559-KLAFLIDI_00558	KLAFLIDI_00559-KLAFLIDI_00558	RHEC894_RS31750-RHEC894_RS31745	0.563857	PL	R_sp._CIAT894	GCF_000172795.2	NZ_CP020952.1	77	AA	A	q1-q3	medium
OPNPJMFK_01970-OPNPJMFK_01971	OPNPJMFK_01970-OPNPJMFK_01971	CCGE525_RS32015-CCGE525_RS32020	0.566877	PL	R_jaguaris_CCGE525	GCF_003627755.1	NZ_CP032695.1	77	X	G	q1-q3	medium
OIILMNPG_00165-OIILMNPG_00164	OIILMNPG_00165-OIILMNPG_00164	HA463_RS36630-HA463_RS36625	0.575044	PL	R_leguminosarum_bv._trifolii_23B	GCF_011604505.1	NZ_CP050089.1	77	AB	D	q1-q3	medium
DPGMFPFP_00230-DPGMFPFP_00229	DPGMFPFP_00230-DPGMFPFP_00229	HA461_RS33730-HA461_RS33725	0.581251	PL	*R_brockwellii_9B	GCF_011604485.1	NZ_CP050102.1	20	AD	C	q1-q3	medium
MNEDIEOJ_00250-MNEDIEOJ_00249	MNEDIEOJ_00250-MNEDIEOJ_00249	HA462_RS35890-HA462_RS35885	0.581251	PL	*R_johnstonii_22B	GCF_011604525.1	NZ_CP050096.1	20	AD	C	q1-q3	medium
PHAGDPMO_00141-PHAGDPMO_00142	PHAGDPMO_00141-PHAGDPMO_00142	RLCC275e_RS33435-RLCC275e_RS33440	0.581251	PL	R_brockwellii_CC275e	GCF_000769405.2	NZ_CP053444.1	77	AC	A	q1-q3	medium
NIIHCIGF_00268-NIIHCIGF_00267	NIIHCIGF_00268-NIIHCIGF_00267	HA459_RS36520-HA459_RS36515	0.581251	PL	R_leguminosarum_bv._trifolii_3B	GCF_011604545.1	NZ_CP050112.1	20	AD	C	q1-q3	medium
CAKIDGOD_00263-CAKIDGOD_00262	CAKIDGOD_00263-CAKIDGOD_00262	HA460_RS36555-HA460_RS36550	0.581251	PL	R_leguminosarum_bv._trifolii_4B	GCF_011604565.1	NZ_CP050107.1	20	AD	C	q1-q3	medium
KILLHPEF_00742-KILLHPEF_00741	KILLHPEF_00742-KILLHPEF_00741	FFM81_RS24975-FFM81_RS24970	0.606411	PL	R_hidalgonense_JKLM_19E	GCF_005862185.2	NZ_CP054028.1	77	AA	G	q1-q3	medium
NECEKLIG_00531-NECEKLIG_00530	NECEKLIG_00531-NECEKLIG_00530	AMK05_RS32630-AMK05_RS32625	0.616004	PL	R_sp._N324	GCF_001664485.1	NZ_CP013635.1	77	AA	A	q1-q3	medium
IBDBIGBJ_00448-IBDBIGBJ_00447	IBDBIGBJ_00448-IBDBIGBJ_00447	KIM5_RS29375-KIM5_RS29370	0.616365	PL	*R_sophoriradicis_Kim5	GCF_000172695.2	NZ_CP021127.1	53	AA	A	q1-q3	medium
HKAMLLKH_00068-HKAMLLKH_00079	HKAMLLKH_00068-HKAMLLKH_00079	RLEG_RS30305-RLEG_RS30360	0.630615	PL	*R_sp._WSM1325	GCF_000023185.1	NC_012853.1	77	AI	B	q1-q3	medium
MMMBBCFN_00124-MMMBBCFN_00123	MMMBBCFN_00124-MMMBBCFN_00123	J3P73_RS25170-J3P73_RS25165	0.630675	PL	R_ruizarguesonis_NZLR24	GCF_017357285.1	NZ_CP071679.1	19	AA	A	q1-q3	medium
INIGJFAA_00502-INIGJFAA_00503	INIGJFAA_00502-INIGJFAA_00503	U8P70_RS36555-U8P70_RS36560	0.630675	PL	R_ruizarguesonis_TP33	GCF_035963955.1	NZ_CP140844.1	19	AA	A	q1-q3	medium
PCKLKJHG_00495-PCKLKJHG_00494	PCKLKJHG_00495-PCKLKJHG_00494	IE4771_RS28950-IE4771_RS28945	0.631322	PL	*R_sophoriradicis_IE4771	GCF_000698845.1	NZ_CP006990.1	53	AA	A	q1-q3	medium
PMPPJCCI_01070-PMPPJCCI_01071	PMPPJCCI_01070-PMPPJCCI_01071	CKA34_RS24970-CKA34_RS24975	0.633245	PL	R_sp._11515TR_10195	GCF_002277895.1	NZ_CP022999.1	77	J	A	q1-q3	medium
GKGIEOMP_00126-GKGIEOMP_00125	GKGIEOMP_00126-GKGIEOMP_00125	BSO17_RS30820-BSO17_RS30815	0.634825	PL	R_ruizarguesonis_RCAM_1026	GCF_001927265.3	NZ_CP084699.1	19	AA	A	q1-q3	medium
MBAKAPMB_00125-MBAKAPMB_00124	MBAKAPMB_00125-MBAKAPMB_00124	RlegTA1_RS25410-RlegTA1_RS25405	0.634825	PL	R_ruizarguesonis_TA1	GCF_021052425.1	NZ_CP088105.1	19	AA	A	q1-q3	medium
EKMEMLCI_00392-EKMEMLCI_00393	EKMEMLCI_00392-EKMEMLCI_00393	RlegWSM1455_RS25875-RlegWSM1455_RS25880	0.636022	PL	R_laguerreae_WSM1455	GCF_021052325.1	NZ_CP088091.1	77	AA	C	q1-q3	medium
BLIBLAOK_00473-BLIBLAOK_00472	BLIBLAOK_00473-BLIBLAOK_00472	RHE_RS28720-RHE_RS28715	0.637657	PL	R_etli_CFN_42	GCF_000092045.1	NC_007766.1	77	AA	A	q1-q3	medium
BHNGFBAG_00402-BHNGFBAG_00401	BHNGFBAG_00402-BHNGFBAG_00401	Tal182_RS31100-Tal182_RS31095	0.641025	PL	*R_esperanzae_TAL182	GCF_002117725.1	NZ_CP021029.1	28	AA	A	q1-q3	medium
JIHEEGNF_00444-JIHEEGNF_00445	JIHEEGNF_00444-JIHEEGNF_00445	REMIM1_RS31610-REMIM1_RS31615	0.64292	PL	R_etli_bv._mimosae_str._Mim1	GCF_000442435.1	NC_021911.1	40	AA	G	q1-q3	medium
BMMAGIDM_00611-BMMAGIDM_00610	BMMAGIDM_00611-BMMAGIDM_00610	NXC12_RS31335-NXC12_RS31330	0.642943	PL	R_etli_NXC12	GCF_002119845.1	NZ_CP020911.1	40	AA	G	q1-q3	medium
HCHICHHI_00191-HCHICHHI_00178	HCHICHHI_00191-HCHICHHI_00178	MF410_RS27710-MF410_RS27650	0.644755	PL	*R_redzepovicii_C104	GCF_022354505.1	NZ_CP092351.1	77	AI	B	q1-q3	medium
FEMIMDLN_00118-FEMIMDLN_00119	FEMIMDLN_00118-FEMIMDLN_00119	U8P73_RS29520-U8P73_RS29515	0.647174	PL	R_beringeri_TP6	GCF_035921825.1	NZ_CP140809.1	22	AG	D	q1-q3	medium
DMPANFKB_00837-DMPANFKB_00838	DMPANFKB_00837-DMPANFKB_00838	Bra5_RS31395-Bra5_RS31400	0.648257	PL	R_phaseoli_Brasil_5_Bra5	GCF_000172715.2	NZ_CP020900.1	4	AA	A	q1-q3	medium
IPEEJKCK_00251-IPEEJKCK_00239	IPEEJKCK_00251-IPEEJKCK_00239	DLJ82_RS33610-DLJ82_RS33550	0.649323	PL	R_leguminosarum_ATCC_14479	GCF_003290405.1	NZ_CP030763.1	77	AI	B	q1-q3	medium
GHLLPJMB_00696-GHLLPJMB_00695	GHLLPJMB_00696-GHLLPJMB_00695	AMC87_RS30120-AMC87_RS30115	0.652519	PL	R_phaseoli_R630	GCF_001664205.1	NZ_CP013541.1	4	AA	G	q1-q3	medium
LNNACEMH_00677-LNNACEMH_00676	LNNACEMH_00677-LNNACEMH_00676	HER27_RS30785-HER27_RS30780	0.652519	PL	R_phaseoli_S3	GCF_012241395.2	NZ_CP064935.1	4	AA	G	q1-q3	medium
MJLJDAHM_00688-MJLJDAHM_00687	MJLJDAHM_00688-MJLJDAHM_00687	AMC78_RS30505-AMC78_RS30500	0.652519	PL	R_phaseoli_N161	GCF_001664165.1	NZ_CP013589.1	4	AA	G	q1-q3	medium
IHHJNGDA_00023-IHHJNGDA_00024	IHHJNGDA_00023-IHHJNGDA_00024	DLJ82_RS30315-DLJ82_RS30320	0.653458	PL	R_leguminosarum_ATCC_14479	GCF_003290405.1	NZ_CP030762.1	72	AG	C	q1-q3	medium
LLIICEEK_00422-LLIICEEK_00421	LLIICEEK_00422-LLIICEEK_00421	CO657_RS27805-CO657_RS27800	0.655313	PL	R_acidisoli_FH23	GCF_002531755.2	NZ_CP035000.1	77	AA	A	q1-q3	medium
DLCHCAFO_01157-DLCHCAFO_01156	DLCHCAFO_01157-DLCHCAFO_01156	I8E17_RS25440-I8E17_RS25435	0.656047	PL	*R_dioscoreae_AB2_73_2	GCF_020871915.1	NZ_CP067072.1	68	J	A	q1-q3	medium
EMNCLJDH_00425-EMNCLJDH_00426	EMNCLJDH_00425-EMNCLJDH_00426	J5284_RS21775-J5284_RS21780	0.656047	PL	*R_dioscoreae_AB2_73_1	GCF_019357455.1	NZ_CP072173.1	68	J	A	q1-q3	medium
GBPKNOPL_00355-GBPKNOPL_00354	GBPKNOPL_00355-GBPKNOPL_00354	QMO82_RS07125-QMO82_RS07120	0.656056	PL	*R_binxianense_BT04	GCF_030053135.1	NZ_CP125651.1	77	AA	A	q1-q3	medium
OIFPGOJG_00027-OIFPGOJG_00026	OIFPGOJG_00027-OIFPGOJG_00026	LZK79_RS25990-LZK79_RS25985	0.656859	PL	*R_johnstonii_Tp73_4	GCF_021391715.1	NZ_CP090100.1	72	AG	C	q1-q3	medium
BNBCMEBG_00110-BNBCMEBG_00111	BNBCMEBG_00110-BNBCMEBG_00111	U8P77_RS33335-U8P77_RS33340	0.65686	PL	R_johnstonii_TP25	GCF_035964835.1	NZ_CP140849.1	22	AG	D	q1-q3	medium
FBEIGCBF_00245-FBEIGCBF_00246	FBEIGCBF_00245-FBEIGCBF_00246	U8P72_RS27300-U8P72_RS27305	0.65686	PL	R_johnstonii_TP5	GCF_035923665.1	NZ_CP140821.1	22	AG	B	q1-q3	medium
MKBPHALF_00141-MKBPHALF_00142	MKBPHALF_00141-MKBPHALF_00142	U8P69_RS33375-U8P69_RS33380	0.65686	PL	R_beringeri_TP24	GCF_035965735.1	NZ_CP140854.1	22	AG	D	q1-q3	medium
NHACNENP_00683-NHACNENP_00682	NHACNENP_00683-NHACNENP_00682	AMC83_RS30525-AMC83_RS30520	0.657541	PL	R_phaseoli_N841	GCF_001664425.1	NZ_CP013562.1	4	AA	G	q1-q3	medium
IFDIGADA_00665-IFDIGADA_00664	IFDIGADA_00665-IFDIGADA_00664	AMC89_RS30200-AMC89_RS30195	0.657541	PL	R_phaseoli_R723	GCF_001664225.1	NZ_CP013531.1	4	AA	G	q1-q3	medium
DEBELJBL_00167-DEBELJBL_00168	DEBELJBL_00167-DEBELJBL_00168	AMC85_RS27955-AMC85_RS27960	0.657541	PL	R_phaseoli_R611	GCF_001664445.1	NZ_CP013551.1	4	AA	A	q1-q3	medium
CHPDKCKH_00167-CHPDKCKH_00168	CHPDKCKH_00167-CHPDKCKH_00168	AMC88_RS28030-AMC88_RS28035	0.657541	PL	R_phaseoli_R650	GCF_001664385.1	NZ_CP013536.1	4	AA	A	q1-q3	medium
NHMAMHCG_00694-NHMAMHCG_00693	NHMAMHCG_00694-NHMAMHCG_00693	AMC84_RS30015-AMC84_RS30010	0.657541	PL	R_phaseoli_N931	GCF_001664285.1	NZ_CP013556.1	4	AA	A	q1-q3	medium
OPGPAEDE_00694-OPGPAEDE_00693	OPGPAEDE_00694-OPGPAEDE_00693	AMC82_RS30010-AMC82_RS30005	0.657541	PL	R_phaseoli_N831	GCF_001664125.1	NZ_CP013567.1	4	AA	A	q1-q3	medium
PLGOPGEJ_00664-PLGOPGEJ_00663	PLGOPGEJ_00664-PLGOPGEJ_00663	AMC79_RS30210-AMC79_RS30205	0.657541	PL	R_phaseoli_N261	GCF_001664105.1	NZ_CP013584.1	4	AA	G	q1-q3	medium
JHPLECIP_00673-JHPLECIP_00672	JHPLECIP_00673-JHPLECIP_00672	AMC90_RS29315-AMC90_RS29310	0.657557	PL	R_phaseoli_R744	GCF_001664185.1	NZ_CP013526.1	4	AA	G	q1-q3	medium
JPBIDIMN_00676-JPBIDIMN_00675	JPBIDIMN_00676-JPBIDIMN_00675	AMC80_RS30850-AMC80_RS30845	0.657557	PL	R_phaseoli_N671	GCF_001664365.1	NZ_CP013579.1	4	AA	G	q1-q3	medium
GGCDEHCH_00691-GGCDEHCH_00690	GGCDEHCH_00691-GGCDEHCH_00690	AMC86_RS29975-AMC86_RS29970	0.657557	PL	R_phaseoli_R620	GCF_001664245.1	NZ_CP013546.1	4	AA	G	q1-q3	medium
DMECOKNG_00676-DMECOKNG_00675	DMECOKNG_00676-DMECOKNG_00675	AMC81_RS30845-AMC81_RS30840	0.657557	PL	R_phaseoli_N771	GCF_001664405.1	NZ_CP013573.1	4	AA	G	q1-q3	medium
PKPMNAHF_00234-PKPMNAHF_00233	PKPMNAHF_00234-PKPMNAHF_00233	MHI61_RS28705-MHI61_RS28700	0.658937	PL	*R_croatiense_K102	GCF_022385315.1	NZ_CP092437.1	77	AA	A	q1-q3	medium
BCDDIBAB_00290-BCDDIBAB_00287	BCDDIBAB_00290-BCDDIBAB_00287	BSO17_RS35345-BSO17_RS35330	0.660865	PL	R_ruizarguesonis_RCAM_1026	GCF_001927265.3	NZ_CP084700.1	77	T	C	q1-q3	medium
CDOBCOCP_00527-CDOBCOCP_00526	CDOBCOCP_00527-CDOBCOCP_00526	AMJ96_RS29915-AMJ96_RS29910	0.662251	PL	*R_esperanzae_N113	GCF_001664345.1	NZ_CP013521.1	11	AA	G	q1-q3	medium
BCPJPNDK_00524-BCPJPNDK_00523	BCPJPNDK_00524-BCPJPNDK_00523	AMK03_RS30355-AMK03_RS30350	0.662251	PL	*R_esperanzae_N741	GCF_001664545.1	NZ_CP013600.1	11	AA	G	q1-q3	medium
ANMGDOOP_00521-ANMGDOOP_00520	ANMGDOOP_00521-ANMGDOOP_00520	AMK00_RS29625-AMK00_RS29620	0.662251	PL	*R_esperanzae_N621	GCF_001664325.1	NZ_CP013499.1	11	AA	G	q1-q3	medium
NDKMIMEB_00521-NDKMIMEB_00520	NDKMIMEB_00521-NDKMIMEB_00520	AMK01_RS29630-AMK01_RS29625	0.662251	PL	*R_esperanzae_N6212	GCF_001664465.1	NZ_CP013494.1	11	AA	G	q1-q3	medium
OJEBIMCM_00522-OJEBIMCM_00521	OJEBIMCM_00522-OJEBIMCM_00521	AMJ98_RS30355-AMJ98_RS30350	0.662251	PL	*R_esperanzae_N1341	GCF_001664085.1	NZ_CP013510.1	11	AA	G	q1-q3	medium
PBGCFOCN_00524-PBGCFOCN_00523	PBGCFOCN_00524-PBGCFOCN_00523	AMK04_RS30000-AMK04_RS29995	0.662251	PL	*R_esperanzae_N871	GCF_001664525.1	NZ_CP013594.1	11	AA	G	q1-q3	medium
HCPMDCDI_00524-HCPMDCDI_00523	HCPMDCDI_00524-HCPMDCDI_00523	AMJ99_RS30015-AMJ99_RS30010	0.662251	PL	R_esperanzae_N561	GCF_001664265.1	NZ_CP013504.1	11	AA	G	q1-q3	medium
OEHDOCEP_01077-OEHDOCEP_01076	OEHDOCEP_01077-OEHDOCEP_01076	DLJ82_RS29805-DLJ82_RS29800	0.666115	PL	R_leguminosarum_ATCC_14479	GCF_003290405.1	NZ_CP030761.1	10	AA	G	q1-q3	medium
JOBADLEJ_00340-JOBADLEJ_00341	JOBADLEJ_00340-JOBADLEJ_00341	QA638_RS26420-QA638_RS26425	0.666356	PL	R_leguminosarum_CC283b	GCF_029714245.1	NZ_CP121636.1	10	AA	G	q1-q3	medium
BPCIBHJN_00614-BPCIBHJN_00615	BPCIBHJN_00614-BPCIBHJN_00615	HA463_RS27875-HA463_RS27880	0.666356	PL	R_leguminosarum_bv._trifolii_23B	GCF_011604505.1	NZ_CP050086.1	10	AA	G	q1-q3	medium
NJMHOBIE_00101-NJMHOBIE_00102	NJMHOBIE_00101-NJMHOBIE_00102	QMO81_RS26940-QMO81_RS26945	0.666356	PL	R_leguminosarum_BT01	GCF_030053175.1	NZ_CP125637.1	10	AA	G	q1-q3	medium
MHIIBKNE_00995-MHIIBKNE_00996	MHIIBKNE_00995-MHIIBKNE_00996	CHR56_RS30580-CHR56_RS30585	0.666356	PL	R_leguminosarum_bv._viciae_BIHB_1217	GCF_002243365.1	NZ_CP022666.1	10	AA	G	q1-q3	medium
EMMOIKLA_00011-EMMOIKLA_00008	EMMOIKLA_00011-EMMOIKLA_00008	U8P70_RS25170-U8P70_RS25150	0.668086	PL	R_ruizarguesonis_TP33	GCF_035963955.1	NZ_CP140841.1	70	T	C	q1-q3	medium
EGMCDOBL_00556-EGMCDOBL_00553	EGMCDOBL_00556-EGMCDOBL_00553	RlegTA1_RS36995-RlegTA1_RS36980	0.668086	PL	R_ruizarguesonis_TA1	GCF_021052425.1	NZ_CP088108.1	70	T	C	q1-q3	medium
CBKDOHHO_00131-CBKDOHHO_00130	CBKDOHHO_00131-CBKDOHHO_00130	N1937_RS24550-N1937_RS24545	0.669128	PL	*R_tax_group_D2_WSM4643	GCF_025152745.1	NZ_CP104041.1	56	AA	A	q1-q3	medium
KBPIODGM_00439-KBPIODGM_00440	KBPIODGM_00439-KBPIODGM_00440	I8E17_RS33090-I8E17_RS33095	0.669164	PL	*R_dioscoreae_AB2_73_2	GCF_020871915.1	NZ_CP067074.1	51	U	A	q1-q3	medium
BCJOIHLP_00063-BCJOIHLP_00062	BCJOIHLP_00063-BCJOIHLP_00062	J5284_RS31155-J5284_RS31150	0.669164	PL	*R_dioscoreae_AB2_73_1	GCF_019357455.1	NZ_CP072175.1	51	U	A	q1-q3	medium
HBHPOCGP_00555-HBHPOCGP_00556	HBHPOCGP_00555-HBHPOCGP_00556	LPB79_RS32980-LPB79_RS32985	0.671582	PL	*R_tibeticum_T136	GCF_021044665.1	NZ_CP088011.1	77	W	D	q1-q3	medium
MEHJNJKD_00116-MEHJNJKD_00127	MEHJNJKD_00116-MEHJNJKD_00127	U8P69_RS24750-U8P69_RS24805	0.673837	PL	R_beringeri_TP24	GCF_035965735.1	NZ_CP140852.1	25	AI	B	q1-q3	medium
COEAPIIO_00172-COEAPIIO_00183	COEAPIIO_00172-COEAPIIO_00183	D4A92_RS22400-D4A92_RS22455	0.68066	PL	*R_sp._MAE2-X	GCF_016806065.1	NZ_CP032406.1	77	AI	B	q1-q3	medium
FEMIMDLN_00311-FEMIMDLN_00297	FEMIMDLN_00311-FEMIMDLN_00297	U8P73_RS30335-U8P73_RS30275	0.685188	PL	R_beringeri_TP6	GCF_035921825.1	NZ_CP140809.1	22	AI	D	q1-q3	medium
JIOAEJDD_00321-JIOAEJDD_00309	JIOAEJDD_00321-JIOAEJDD_00309	J2J99_RS30635-J2J99_RS30575	0.685811	PL	R_binae_BLR195	GCF_017357225.1	NZ_CP071608.1	77	AI	D	q1-q3	medium
KALHOBNE_03487-KALHOBNE_03486	KALHOBNE_03487-KALHOBNE_03486	U8P73_RS17330-U8P73_RS17325	0.68649	CHR	R_beringeri_TP6	GCF_035921825.1	NZ_CP140807.1	0	A	NA	q1-q3	medium
HFPKPPMD_03490-HFPKPPMD_03489	HFPKPPMD_03490-HFPKPPMD_03489	U8Q06_RS17400-U8Q06_RS17395	0.68649	CHR	R_beringeri_TP13	GCF_035971255.1	NZ_CP140873.1	0	A	NA	q1-q3	medium
FBEIGCBF_00122-FBEIGCBF_00109	FBEIGCBF_00122-FBEIGCBF_00109	U8P72_RS26725-U8P72_RS26665	0.686997	PL	R_johnstonii_TP5	GCF_035923665.1	NZ_CP140821.1	22	AI	B	q1-q3	medium
FJNJJHPL_00193-FJNJJHPL_00180	FJNJJHPL_00193-FJNJJHPL_00180	NE851_RS07860-NE851_RS07800	0.686997	PL	R_anhuiense_bv._trifolii_T24	GCF_024346605.1	NZ_CP098802.1	77	AI	D	q1-q3	medium
OIILMNPG_00349-OIILMNPG_00336	OIILMNPG_00349-OIILMNPG_00336	HA463_RS37455-HA463_RS37395	0.686999	PL	R_leguminosarum_bv._trifolii_23B	GCF_011604505.1	NZ_CP050089.1	77	AI	D	q1-q3	medium
BNBCMEBG_00299-BNBCMEBG_00286	BNBCMEBG_00299-BNBCMEBG_00286	U8P77_RS34175-U8P77_RS34115	0.687459	PL	R_johnstonii_TP25	GCF_035964835.1	NZ_CP140849.1	22	AI	D	q1-q3	medium
MKBPHALF_00335-MKBPHALF_00322	MKBPHALF_00335-MKBPHALF_00322	U8P69_RS34220-U8P69_RS34155	0.687459	PL	R_beringeri_TP24	GCF_035965735.1	NZ_CP140854.1	22	AI	D	q1-q3	medium
MNJHCHMI_00294-MNJHCHMI_00282	MNJHCHMI_00294-MNJHCHMI_00282	J7U39_RS28330-J7U39_RS28270	0.687529	PL	R_sp._NLR16a	GCF_017948245.1	NZ_CP072869.1	77	AI	D	q1-q3	medium
GMMAIMKA_00258-GMMAIMKA_00246	GMMAIMKA_00258-GMMAIMKA_00246	J2J98_RS27230-J2J98_RS27170	0.694776	PL	R_bangladeshense_BLR175	GCF_017357245.1	NZ_CP071615.1	77	AI	D	q1-q3	medium
IMOBMCMC_00199-IMOBMCMC_00187	IMOBMCMC_00199-IMOBMCMC_00187	J2J97_RS26660-J2J97_RS26600	0.694776	PL	R_bangladeshense_PLR8-1a	GCF_017357265.1	NZ_CP071621.1	77	AI	D	q1-q3	medium
ODJNCEHO_00121-ODJNCEHO_00133	ODJNCEHO_00121-ODJNCEHO_00133	J2J99_RS31245-J2J99_RS31305	0.694888	PL	R_binae_BLR195	GCF_017357225.1	NZ_CP071609.1	77	AI	B	q1-q3	medium
BGPABLKC_00523-BGPABLKC_00524	BGPABLKC_00523-BGPABLKC_00524	QMO80_RS24490-QMO80_RS24495	0.696891	PL	R_sp._BT03	GCF_030053155.1	NZ_CP125641.1	77	AA	A	q1-q3	medium
GGEJCEGC_00238-GGEJCEGC_00251	GGEJCEGC_00238-GGEJCEGC_00251	BA011_RS35595-BA011_RS35655	0.698151	PL	*R_laguerreae_Vaf10	GCF_001679785.1	NZ_CP016290.1	77	AI	D	q1-q3	medium
JIOAEJDD_00213-JIOAEJDD_00212	JIOAEJDD_00213-JIOAEJDD_00212	J2J99_RS30165-J2J99_RS30160	0.698495	PL	R_binae_BLR195	GCF_017357225.1	NZ_CP071608.1	77	AF	D	q1-q3	medium
DIMCAGDO_00071-DIMCAGDO_00084	DIMCAGDO_00071-DIMCAGDO_00084	BMW22_RS40410-BMW22_RS40470	0.701126	PL	*R_laguerreae_Vaf-108	GCF_001890425.1	NZ_CP018235.1	77	AI	B	q1-q3	medium
FDICJMIP_00006-FDICJMIP_00018	FDICJMIP_00006-FDICJMIP_00018	CHR56_RS36530-CHR56_RS36590	0.702423	PL	R_leguminosarum_bv._viciae_BIHB_1217	GCF_002243365.1	NZ_CP022669.1	65	AI	D	q1-q3	medium
LCHFEFEP_00304-LCHFEFEP_00292	LCHFEFEP_00304-LCHFEFEP_00292	J3O30_RS30375-J3O30_RS30315	0.702674	PL	R_sp._NZLR1	GCF_017357385.1	NZ_CP071635.1	65	AI	D	q1-q3	medium
MBJHKFBI_00389-MBJHKFBI_00376	MBJHKFBI_00389-MBJHKFBI_00376	RLV_RS01875-RLV_RS01815	0.703168	PL	R_leguminosarum_bv._viciae_UPM791	GCF_002948295.1	NZ_CP025505.1	77	AI	D	q1-q3	medium
MNJHCHMI_00183-MNJHCHMI_00182	MNJHCHMI_00183-MNJHCHMI_00182	J7U39_RS27835-J7U39_RS27830	0.708084	PL	R_sp._NLR16a	GCF_017948245.1	NZ_CP072869.1	77	AF	D	q1-q3	medium
JHMOKPPF_00068-JHMOKPPF_00067	JHMOKPPF_00068-JHMOKPPF_00067	RLEG3_RS29310-RLEG3_RS29305	0.709692	PL	*R_laguerreae_WSM1689	GCF_000517605.1	NZ_CP007048.1	77	AE	C	q1-q3	medium
FIKLKHHP_00327-FIKLKHHP_00315	FIKLKHHP_00327-FIKLKHHP_00315	U8Q06_RS25750-U8Q06_RS25690	0.716983	PL	R_beringeri_TP13	GCF_035971255.1	NZ_CP140874.1	77	AI	D	q1-q3	medium
FIBADKCB_00327-FIBADKCB_00328	FIBADKCB_00327-FIBADKCB_00328	NE851_RS33480-NE851_RS33485	0.717035	PL	R_anhuiense_bv._trifolii_T24	GCF_024346605.1	NZ_CP098804.1	77	AA	A	q1-q3	medium
PJEEPCON_00544-PJEEPCON_00532	PJEEPCON_00544-PJEEPCON_00532	CUJ84_RS34945-CUJ84_RS34885	0.717452	PL	R_leguminosarum_Norway	GCF_002953715.1	NZ_CP025015.1	77	AI	D	q1-q3	medium
PPCMCOFP_00112-PPCMCOFP_00100	PPCMCOFP_00112-PPCMCOFP_00100	LZK78_RS24620-LZK78_RS24560	0.717614	PL	R_leguminosarum_Gr_12_7	GCF_021391595.1	NZ_CP090091.1	77	AI	D	q1-q3	medium
LGIOEMFF_00142-LGIOEMFF_00155	LGIOEMFF_00142-LGIOEMFF_00155	J3P73_RS34950-J3P73_RS35010	0.723636	PL	R_ruizarguesonis_NZLR24	GCF_017357285.1	NZ_CP071682.1	77	AI	D	q1-q3	medium
GMDHMLMD_00117-GMDHMLMD_00129	GMDHMLMD_00117-GMDHMLMD_00129	U5G49_RS35825-U5G49_RS35885	0.72605	PL	*R_leguminosarum_CIP-108029	GCF_034554815.1	NZ_CP140639.1	77	AI	B	q1-q3	medium
NOCOOFJG_00097-NOCOOFJG_00099	NOCOOFJG_00097-NOCOOFJG_00099	J2J99_RS32255-J2J99_RS32260	0.741267	PL	R_binae_BLR195	GCF_017357225.1	NZ_CP071610.1	77	AF	A	q1-q3	medium
IMOBMCMC_00093-IMOBMCMC_00091	IMOBMCMC_00093-IMOBMCMC_00091	J2J97_RS26170-J2J97_RS26165	0.744191	PL	R_bangladeshense_PLR8-1a	GCF_017357265.1	NZ_CP071621.1	77	AF	D	q1-q3	medium
MMBMPPPE_00355-MMBMPPPE_00344	MMBMPPPE_00355-MMBMPPPE_00344	FVA81_RS02095-FVA81_RS02040	0.753842	PL	*R_rhizophilum_WL3	GCF_008000915.1	NZ_CP042825.1	77	AI	B	q1-q3	medium
MECNBHOK_00384-MECNBHOK_00385	MECNBHOK_00384-MECNBHOK_00385	J2J98_RS22825-J2J98_RS22830	0.771812	PL	R_bangladeshense_BLR175	GCF_017357245.1	NZ_CP071613.1	42	AA	A	q1-q3	medium
KDIHGCMI_00386-KDIHGCMI_00387	KDIHGCMI_00386-KDIHGCMI_00387	J2J97_RS22615-J2J97_RS22620	0.775682	PL	R_bangladeshense_PLR8-1a	GCF_017357265.1	NZ_CP071619.1	42	AA	A	q1-q3	medium
PDLMCHAE_00373-PDLMCHAE_00372	PDLMCHAE_00373-PDLMCHAE_00372	J0663_RS23995-J0663_RS23990	0.798779	PL	R_lentis_BLR27	GCF_017352135.1	NZ_CP071455.1	77	AA	A	q1-q3	medium
JDBJMHKB_00217-JDBJMHKB_00204	JDBJMHKB_00217-JDBJMHKB_00204	RHE_RS21975-RHE_RS21910	0.882832	PL	R_etli_CFN_42	GCF_000092045.1	NC_007762.1	31	AI	B	q1-q3	medium
KMDCOOLP_00043-KMDCOOLP_00056	KMDCOOLP_00043-KMDCOOLP_00056	MHI61_RS03165-MHI61_RS03230	0.882832	PL	*R_croatiense_K102	GCF_022385315.1	NZ_CP092434.1	31	AI	B	q1-q3	medium
KLDKNDDL_00244-KLDKNDDL_00245	KLDKNDDL_00244-KLDKNDDL_00245	J7U39_RS20875-J7U39_RS20880	0.891662	PL	R_sp._NLR16a	GCF_017948245.1	NZ_CP072866.1	77	AA	A	q1-q3	medium
IKGEDPFK_01906-IKGEDPFK_01905	IKGEDPFK_01906-IKGEDPFK_01905	EML492_RS29395-EML492_RS29390	0.898683	CHR	R_rhizogenes_A4	GCF_018138105.1	NZ_CP073111.1	0	C	NA	q1-q3	medium
HPCCDDCK_02136-HPCCDDCK_02135	HPCCDDCK_02136-HPCCDDCK_02135	G6M87_RS30305-G6M87_RS30300	0.899106	CHR	R_rhizogenes_CA75_95	GCF_017584205.1	NZ_CP049214.1	0	C	NA	q1-q3	medium
HGEMMLCK_00896-HGEMMLCK_00897	HGEMMLCK_00896-HGEMMLCK_00897	QTJ18_RS05900-QTJ18_RS05905	0.915401	PL	**R_sp._SSA_523	GCF_030435705.1	NZ_CP129381.1	77	V	A	q1-q3	medium
NJKMMDIC_01212-NJKMMDIC_01211	NJKMMDIC_01212-NJKMMDIC_01211	HB780_RS09005-HB780_RS09000	0.923315	PL	*R_sp._629	GCF_014189535.1	NZ_CP050307.1	77	C	A	q1-q3	medium
PKHMABFM_00072-PKHMABFM_00060	PKHMABFM_00072-PKHMABFM_00060	B0909_RS25770-B0909_RS25710	0.924862	PL	**R_sp._K599	GCF_002005205.3	NZ_CP019703.3	77	AI	B	q1-q3	medium
FBAFMBFH_00512-FBAFMBFH_00500	FBAFMBFH_00512-FBAFMBFH_00500	IE4872_RS25085-IE4872_RS25025	0.950582	PL	R_gallicum_IE4872	GCF_001908615.1	NZ_CP017104.1	77	AI	D	q1-q3	medium
FBBAKKAL_00554-FBBAKKAL_00542	FBBAKKAL_00554-FBBAKKAL_00542	RGR602_RS23380-RGR602_RS23320	0.951791	PL	R_gallicum_bv._gallicum_R602sp	GCF_000816845.1	NZ_CP006879.1	77	AI	D	q1-q3	medium
CJNNAOHL_00501-CJNNAOHL_00489	CJNNAOHL_00501-CJNNAOHL_00489	N2599_RS36425-N2599_RS36365	0.952036	PL	R_sullae_WSM1592	GCF_025200715.1	NZ_CP104145.1	77	AI	D	q1-q3	medium
FLNIJIKI_00249-FLNIJIKI_00261	FLNIJIKI_00249-FLNIJIKI_00261	L2W42_RS22000-L2W42_RS22060	0.959679	PL	R_gallicum_M101	GCF_022354485.1	NZ_CP092345.1	77	AI	D	q1-q3	medium
MCPDOOIL_00444-MCPDOOIL_00432	MCPDOOIL_00444-MCPDOOIL_00432	MF410_RS33970-MF410_RS33915	0.977905	PL	*R_redzepovicii_C104	GCF_022354505.1	NZ_CP092353.1	77	AI	B	q1-q3	medium
MCGIJBCB_00417-MCGIJBCB_00405	MCGIJBCB_00417-MCGIJBCB_00405	AM571_RS22515-AM571_RS22455	0.978844	PL	*R_azibense_8C-3	GCF_001908375.1	NZ_CP017242.1	77	AI	B	q1-q3	medium
KDFDCNDE_00208-KDFDCNDE_00193	KDFDCNDE_00208-KDFDCNDE_00193	MF410_RS00915-MF410_RS00850	0.989912	PL	*R_redzepovicii_C104	GCF_022354505.1	NZ_CP092347.1	77	AI	B	q1-q3	medium
LCBAJPGI_00214-LCBAJPGI_00201	LCBAJPGI_00214-LCBAJPGI_00201	IE4771_RS22635-IE4771_RS22570	0.999287	PL	*R_sophoriradicis_IE4771	GCF_000698845.1	NZ_CP006987.1	77	AI	B	q1-q3	medium
FLBEIANK_00179-FLBEIANK_00166	FLBEIANK_00179-FLBEIANK_00166	QMO82_RS03120-QMO82_RS03055	1.00205	PL	*R_binxianense_BT04	GCF_030053135.1	NZ_CP125649.1	31	AI	B	q1-q3	medium
CLIDOOCE_00235-CLIDOOCE_00223	CLIDOOCE_00235-CLIDOOCE_00223	EML492_RS33790-EML492_RS33730	1.01989	PL	R_rhizogenes_A4	GCF_018138105.1	NZ_CP073113.1	59	AI	B	q1-q3	medium
NEBMELKE_00551-NEBMELKE_00540	NEBMELKE_00551-NEBMELKE_00540	N2601_RS32150-N2601_RS32095	1.03566	PL	*R_tax_group_B2_CB3060	GCF_025200735.1	NZ_CP104160.1	77	AI	D	q1-q3	medium
NAEAACJL_00514-NAEAACJL_00502	NAEAACJL_00514-NAEAACJL_00502	QA648_RS34415-QA648_RS34360	1.0358	PL	*R_tax_group_B3_CB3171	GCF_029714265.1	NZ_CP121654.1	77	AI	D	q1-q3	medium
NJKMMDIC_01318-NJKMMDIC_01319	NJKMMDIC_01318-NJKMMDIC_01319	HB780_RS09515-HB780_RS09520	1.03777	PL	*R_sp._629	GCF_014189535.1	NZ_CP050307.1	77	L	A	q1-q3	medium
MLEFBKLA_00582-MLEFBKLA_00570	MLEFBKLA_00582-MLEFBKLA_00570	NXC12_RS28220-NXC12_RS28160	1.04204	PL	R_etli_NXC12	GCF_002119845.1	NZ_CP020910.1	77	AI	D	q1-q3	medium
OAMLNFJN_00483-OAMLNFJN_00472	OAMLNFJN_00483-OAMLNFJN_00472	NXC24_RS24055-NXC24_RS24000	1.04314	PL	*R_tax_group_B1_NXC24	GCF_002944315.1	NZ_CP024313.1	77	AI	D	q1-q3	medium
KOKGDKNL_00557-KOKGDKNL_00546	KOKGDKNL_00557-KOKGDKNL_00546	QA646_RS29395-QA646_RS29340	1.04424	PL	R_sp._CB3090	GCF_029714285.1	NZ_CP121664.1	77	AI	D	q1-q3	medium
IFBGCBGM_00382-IFBGCBGM_00370	IFBGCBGM_00382-IFBGCBGM_00370	IE4771_RS24320-IE4771_RS24260	1.04969	PL	*R_sophoriradicis_IE4771	GCF_000698845.1	NZ_CP006988.1	77	AI	D	q1-q3	medium
HCHKMOBE_00606-HCHKMOBE_00595	HCHKMOBE_00606-HCHKMOBE_00595	CCGE531_RS32660-CCGE531_RS32605	1.06907	PL	*R_tax_group_A2_CCGE531	GCF_003627795.1	NZ_CP032687.1	66	AI	D	q1-q3	medium
ICKDAOPI_00539-ICKDAOPI_00528	ICKDAOPI_00539-ICKDAOPI_00528	CCGE532_RS31825-CCGE532_RS31770	1.06907	PL	*R_tax_group_A1_CCGE532	GCF_003627775.1	NZ_CP032692.1	77	AI	D	q1-q3	medium
HBHPOCGP_00484-HBHPOCGP_00472	HBHPOCGP_00484-HBHPOCGP_00472	LPB79_RS32665-LPB79_RS32605	1.07191	PL	*R_tibeticum_T136	GCF_021044665.1	NZ_CP088011.1	77	AI	D	q1-q3	medium
GLDPOMMK_00478-GLDPOMMK_00479	GLDPOMMK_00478-GLDPOMMK_00479	CCGE525_RS36425-CCGE525_RS36430	1.07191	PL	R_jaguaris_CCGE525	GCF_003627755.1	NZ_CP032696.1	77	M	D	q1-q3	medium
GLDPOMMK_00561-GLDPOMMK_00549	GLDPOMMK_00561-GLDPOMMK_00549	CCGE525_RS36845-CCGE525_RS36790	1.08531	PL	R_jaguaris_CCGE525	GCF_003627755.1	NZ_CP032696.1	77	AI	D	q1-q3	medium
DIEFAGOG_01865-DIEFAGOG_01866	DIEFAGOG_01865-DIEFAGOG_01866	IHQ71_RS09345-IHQ71_RS09350	1.08572	CHR	R_sp._TH2	GCF_024707525.1	NZ_CP062231.1	0	G	NA	q1-q3	medium
MHIHFMKN_00402-MHIHFMKN_00403	MHIHFMKN_00402-MHIHFMKN_00403	QA638_RS37360-QA638_RS37365	1.08635	PL	R_leguminosarum_CC283b	GCF_029714245.1	NZ_CP121639.1	77	P	C	q1-q3	medium
BJAIBRADU_LuxI-BJAR1BRAD_LuxR	BJAIBRADU_LuxI-BJAR1BRAD_LuxR	AAV28_RS02150-AAV28_RS02145	1.08669	CHR	B_diazoefficiens_USDA_110	GCF_001642675.1	NZ_CP011360.1	0	OUT	NA	q1-q3	medium
JHPLECIP_00936-JHPLECIP_00935	JHPLECIP_00936-JHPLECIP_00935	AMC90_RS30630-AMC90_RS30625	1.09328	PL	R_phaseoli_R744	GCF_001664185.1	NZ_CP013526.1	4	S	G	q1-q3	medium
HDFOAILI_00216-HDFOAILI_00204	HDFOAILI_00216-HDFOAILI_00204	GYN07_RS34605-GYN07_RS34540	1.11877	PL	*R_laguerreae_248	GCF_010365265.1	NZ_CP048285.1	77	AI	D	q1-q3	medium
BNBCMEBG_00170-BNBCMEBG_00171	BNBCMEBG_00170-BNBCMEBG_00171	U8P77_RS33605-U8P77_RS33610	1.12263	PL	R_johnstonii_TP25	GCF_035964835.1	NZ_CP140849.1	22	AH	D	q1-q3	medium
FEMIMDLN_00182-FEMIMDLN_00183	FEMIMDLN_00182-FEMIMDLN_00183	U8P73_RS29795-U8P73_RS29800	1.12263	PL	R_beringeri_TP6	GCF_035921825.1	NZ_CP140809.1	22	AH	D	q1-q3	medium
FIKLKHHP_00210-FIKLKHHP_00211	FIKLKHHP_00210-FIKLKHHP_00211	U8Q06_RS25210-U8Q06_RS25215	1.12699	PL	R_beringeri_TP13	GCF_035971255.1	NZ_CP140874.1	77	Q	D	q1-q3	medium
MKBPHALF_00206-MKBPHALF_00207	MKBPHALF_00206-MKBPHALF_00207	U8P69_RS33655-U8P69_RS33660	1.1318	PL	R_beringeri_TP24	GCF_035965735.1	NZ_CP140854.1	22	AH	D	q1-q3	medium
NIIHCIGF_00223-NIIHCIGF_00222	NIIHCIGF_00223-NIIHCIGF_00222	HA459_RS36335-HA459_RS36330	1.14018	PL	R_leguminosarum_bv._trifolii_3B	GCF_011604545.1	NZ_CP050112.1	20	Q	C	q1-q3	medium
CAKIDGOD_00219-CAKIDGOD_00218	CAKIDGOD_00219-CAKIDGOD_00218	HA460_RS36370-HA460_RS36365	1.14018	PL	R_leguminosarum_bv._trifolii_4B	GCF_011604565.1	NZ_CP050107.1	20	Q	C	q1-q3	medium
DPGMFPFP_00185-DPGMFPFP_00184	DPGMFPFP_00185-DPGMFPFP_00184	HA461_RS33540-HA461_RS33535	1.14018	PL	*R_brockwellii_9B	GCF_011604485.1	NZ_CP050102.1	20	Q	C	q1-q3	medium
MNEDIEOJ_00206-MNEDIEOJ_00205	MNEDIEOJ_00206-MNEDIEOJ_00205	HA462_RS35700-HA462_RS35695	1.14018	PL	*R_johnstonii_22B	GCF_011604525.1	NZ_CP050096.1	20	Q	C	q1-q3	medium
BMIDKFCC_00268-BMIDKFCC_00267	BMIDKFCC_00268-BMIDKFCC_00267	PY308_RS22310-PY308_RS22305	1.15368	PL	**R_gei._ZFJT.2T	GCF_029223885.1	NZ_CP119410.1	77		B	q3	upper-medium
GJJFHJIJ_00585-GJJFHJIJ_00573	GJJFHJIJ_00585-GJJFHJIJ_00573	RTCIAT899_RS22205-RTCIAT899_RS22145	1.16052	PL	R_tropici_CIAT_899	GCF_000330885.1	NC_020061.1	66	AI	D	q3	upper-medium
LCHODADB_00244-LCHODADB_00245	LCHODADB_00244-LCHODADB_00245	QA648_RS20520-QA648_RS20525	1.16546	PL	*R_tax_group_B3_CB3171	GCF_029714265.1	NZ_CP121653.1	35	O	A	q3	upper-medium
POLANFFJ_00241-POLANFFJ_00242	POLANFFJ_00241-POLANFFJ_00242	N2601_RS20800-N2601_RS20805	1.16714	PL	*R_tax_group_B2_CB3060	GCF_025200735.1	NZ_CP104159.1	35	O	A	q3	upper-medium
MHOIAGLN_04299-MHOIAGLN_04298	MHOIAGLN_04299-MHOIAGLN_04298	FVA81_RS25035-FVA81_RS25030	1.16777	CHR	*R_rhizophilum_WL3	GCF_008000915.1	NZ_CP042826.1	0	D	NA	q3	upper-medium
EGNACHJO_00237-EGNACHJO_00238	EGNACHJO_00237-EGNACHJO_00238	NXC24_RS25245-NXC24_RS25250	1.17894	PL	*R_tax_group_B1_NXC24	GCF_002944315.1	NZ_CP024314.1	35	O	A	q3	upper-medium
GKJLINOI_03287-GKJLINOI_03286	GKJLINOI_03287-GKJLINOI_03286	D4A92_RS16455-D4A92_RS16450	1.18725	CHR	*R_sp._MAE2-X	GCF_016806065.1	NZ_CP032405.1	0	D	NA	q3	upper-medium
BKECHFJL_03120-BKECHFJL_03119	BKECHFJL_03120-BKECHFJL_03119	AM571_RS15630-AM571_RS15625	1.19613	CHR	*R_azibense_8C-3	GCF_001908375.1	NZ_CP017241.1	0	F	NA	q3	upper-medium
IIHAOFCJ_00115-IIHAOFCJ_00076	IIHAOFCJ_00115-IIHAOFCJ_00076	RLCC275e_RS34120-RLCC275e_RS33935	1.19811	PL	R_brockwellii_CC275e	GCF_000769405.2	NZ_CP053445.1	77	AI	B	q3	upper-medium
IPFIKGPK_00009-IPFIKGPK_00208	IPFIKGPK_00009-IPFIKGPK_00208	J5289_RS27785-J5289_RS28680	1.20073	PL	*R_rhododendri_B230_85	GCF_019355735.1	NZ_CP072160.1	77	AI	B	q3	upper-medium
OKBKBPPL_04618-OKBKBPPL_04619	OKBKBPPL_04618-OKBKBPPL_04619	P6U16_RS21165-P6U16_RS21170	1.20869	CHR	**R_sp._32-5_1	GCF_029537235.1	NZ_CP120638.1	0	B	NA	q3	upper-medium
GMKNLIAH_00757-GMKNLIAH_00756	GMKNLIAH_00757-GMKNLIAH_00756	QTL56_RS03740-QTL56_RS03735	1.21427	CHR	R_sp._SSM4.3	GCF_030369675.1	NZ_CP128477.1	0	D	NA	q3	upper-medium
ADLMHHHM_00033-ADLMHHHM_00034	ADLMHHHM_00033-ADLMHHHM_00034	QA646_RS18990-QA646_RS18995	1.22409	PL	R_sp._CB3090	GCF_029714285.1	NZ_CP121663.1	77	N	A	q3	upper-medium
MPEGMABL_00373-MPEGMABL_00276	MPEGMABL_00373-MPEGMABL_00276	G6M87_RS33235-G6M87_RS32755	1.23644	PL	R_rhizogenes_CA75_95	GCF_017584205.1	NZ_CP049215.1	77	AI	B	q3	upper-medium
AFCNMDIE_00134-AFCNMDIE_00266	AFCNMDIE_00134-AFCNMDIE_00266	P6U16_RS27600-P6U16_RS28160	1.24018	PL	**R_sp._32-5_1	GCF_029537235.1	NZ_CP120640.1	77	AI	B	q3	upper-medium
DAKLLFHE_01813-DAKLLFHE_01812	DAKLLFHE_01813-DAKLLFHE_01812	N2599_RS29640-N2599_RS29635	1.24588	PL	R_sullae_WSM1592	GCF_025200715.1	NZ_CP104144.1	77	F	G	q3	upper-medium
PIKHFJDO_00288-PIKHFJDO_00289	PIKHFJDO_00288-PIKHFJDO_00289	G3A56_RS26905-G3A56_RS26910	1.24782		R_oryzihabitans_M15	GCF_010669145.1	NZ_CP048637.1	77	AI	B	q3	upper-medium
NLMHBFCO_00065-NLMHBFCO_00050	NLMHBFCO_00065-NLMHBFCO_00050	BTN45_RS24800-BTN45_RS24730	1.26301	PL	**R_sp._ZX09	GCF_017357485.1	NZ_CP031365.1	77	AI	B	q3	upper-medium
JICKLMCG_00129-JICKLMCG_00068	JICKLMCG_00129-JICKLMCG_00068	N2601_RS34130-N2601_RS33840	1.26553	PL	*R_tax_group_B2_CB3060	GCF_025200735.1	NZ_CP104162.1	77	AI	B	q3	upper-medium
BDMLEPAN_00153-BDMLEPAN_00217	BDMLEPAN_00153-BDMLEPAN_00217	HB780_RS00705-HB780_RS01010	1.26633	PL	*R_sp._629	GCF_014189535.1	NZ_CP050304.1	77	AI	B	q3	upper-medium
FDICJMIP_00102-FDICJMIP_00106	FDICJMIP_00102-FDICJMIP_00106	CHR56_RS36965-CHR56_RS36985	1.2841	PL	R_leguminosarum_bv._viciae_BIHB_1217	GCF_002243365.1	NZ_CP022669.1	65	E	D	q3	upper-medium
LCHFEFEP_00199-LCHFEFEP_00195	LCHFEFEP_00199-LCHFEFEP_00195	J3O30_RS29915-J3O30_RS29895	1.2841	PL	R_sp._NZLR1	GCF_017357385.1	NZ_CP071635.1	65	E	D	q3	upper-medium
GMDHMLMD_00218-GMDHMLMD_00222	GMDHMLMD_00218-GMDHMLMD_00222	U5G49_RS36290-U5G49_RS36310	1.28419	PL	*R_leguminosarum_CIP-108029	GCF_034554815.1	NZ_CP140639.1	77	H	B	q3	upper-medium
CCCAJAFM_00262-CCCAJAFM_00089	CCCAJAFM_00262-CCCAJAFM_00089	RHEC894_RS24005-RHEC894_RS23140	1.28734	PL	R_sp._CIAT894	GCF_000172795.2	NZ_CP020949.1	77	AI	B	q3	upper-medium
CHKCODDB_00137-CHKCODDB_00141	CHKCODDB_00137-CHKCODDB_00141	J0663_RS30455-J0663_RS30470	1.30168	PL	R_lentis_BLR27	GCF_017352135.1	NZ_CP071458.1	77	E	C	q3	upper-medium
PJEEPCON_00437-PJEEPCON_00432	PJEEPCON_00437-PJEEPCON_00432	CUJ84_RS34445-CUJ84_RS34420	1.30542	PL	R_leguminosarum_Norway	GCF_002953715.1	NZ_CP025015.1	77	H	D	q3	upper-medium
PBAIKEJB_03891-PBAIKEJB_03887	PBAIKEJB_03891-PBAIKEJB_03887	N2A41_RS19555-N2A41_RS19535	1.30812	CHR	*R_tax_group_D2_SRDI969	GCF_025152725.1	NZ_CP104035.1	0	E	NA	q3	upper-medium
DIMCAGDO_00221-DIMCAGDO_00229	DIMCAGDO_00221-DIMCAGDO_00229	BMW22_RS41085-BMW22_RS41125	1.30984	PL	*R_laguerreae_Vaf-108	GCF_001890425.1	NZ_CP018235.1	77	H	B	q3	upper-medium
GGEJCEGC_00384-GGEJCEGC_00396	GGEJCEGC_00384-GGEJCEGC_00396	BA011_RS36220-BA011_RS36270	1.30984	PL	*R_laguerreae_Vaf10	GCF_001679785.1	NZ_CP016290.1	77	H	D	q3	upper-medium
EKMEMLCI_00675-EKMEMLCI_00679	EKMEMLCI_00675-EKMEMLCI_00679	RlegWSM1455_RS27280-RlegWSM1455_RS27295	1.31168	PL	R_laguerreae_WSM1455	GCF_021052325.1	NZ_CP088091.1	77	E	C	q3	upper-medium
MBJHKFBI_00287-MBJHKFBI_00283	MBJHKFBI_00287-MBJHKFBI_00283	RLV_RS01390-RLV_RS01370	1.31461	PL	R_leguminosarum_bv._viciae_UPM791	GCF_002948295.1	NZ_CP025505.1	77	H	D	q3	upper-medium
CNJFMNND_00281-CNJFMNND_00277	CNJFMNND_00281-CNJFMNND_00277	N1937_RS28255-N1937_RS28240	1.31796	PL	*R_tax_group_D2_WSM4643	GCF_025152745.1	NZ_CP104042.1	77	E	C	q3	upper-medium
GFMHGBKG_00628-GFMHGBKG_00632	GFMHGBKG_00628-GFMHGBKG_00632	N2600_RS27275-N2600_RS27295	1.31796	PL	*R_tax_group_D2_WSM1274	GCF_025200775.1	NZ_CP104139.1	77	E	C	q3	upper-medium
EDHKEKGP_02573-EDHKEKGP_02572	EDHKEKGP_02573-EDHKEKGP_02572	ACO34A_RS12815-ACO34A_RS30725	1.32148	CHR	**R_sp._ACO-34A	GCF_002600635.1	NZ_CP021371.1	0	B	NA	q3	upper-medium
PICOEFKC_04304-PICOEFKC_04300	PICOEFKC_04304-PICOEFKC_04300	J3P71_RS21500-J3P71_RS21480	1.32803	CHR	*R_laguerreae_GLR17	GCF_017357305.1	NZ_CP071626.1	0	E	NA	q3	upper-medium
GBMMDFJF_00223-GBMMDFJF_00183	GBMMDFJF_00223-GBMMDFJF_00183	ACO34A_RS29515-ACO34A_RS29325	1.33775	PL	**R_sp._ACO-34A	GCF_002600635.1	NZ_CP021375.1	77	AI	B	q3	upper-medium
EGMCDOBL_00318-EGMCDOBL_00324	EGMCDOBL_00318-EGMCDOBL_00324	RlegTA1_RS35935-RlegTA1_RS35955	1.34136	PL	R_ruizarguesonis_TA1	GCF_021052425.1	NZ_CP088108.1	70	I	C	q3	upper-medium
EMMOIKLA_00356-EMMOIKLA_00362	EMMOIKLA_00356-EMMOIKLA_00362	U8P70_RS26890-U8P70_RS26910	1.34136	PL	R_ruizarguesonis_TP33	GCF_035963955.1	NZ_CP140841.1	70	I	C	q3	upper-medium
NAOBJBNA_00440-NAOBJBNA_00450	NAOBJBNA_00440-NAOBJBNA_00450	RlegSU303_RS26790-RlegSU303_RS26825	1.34151	PL	*R_laguerreae_SU303	GCF_021052345.1	NZ_CP088096.1	77	E	C	q3	upper-medium
HDFOAILI_00099-HDFOAILI_00105	HDFOAILI_00099-HDFOAILI_00105	GYN07_RS34090-GYN07_RS34115	1.34151	PL	*R_laguerreae_248	GCF_010365265.1	NZ_CP048285.1	77	E	D	q3	upper-medium
LAKICKFH_00168-LAKICKFH_00176	LAKICKFH_00168-LAKICKFH_00176	RL_RS28195-RL_RS28235	1.34151	PL	R_johnstonii_3841	GCF_000009265.1	NC_008381.1	77	E	C	q3	upper-medium
NPJOMPJO_00093-NPJOMPJO_00080	NPJOMPJO_00093-NPJOMPJO_00080	J5287_RS30820-J5287_RS30755	1.34282	PL	*R_rhododendri_K1_93	GCF_019355575.1	NZ_CP072150.1	30	AI	B	q3	upper-medium
BCIFNILD_00156-BCIFNILD_00169	BCIFNILD_00156-BCIFNILD_00169	J5278_RS30320-J5278_RS30385	1.34282	PL	*R_rhododendri_B21_90	GCF_019355815.1	NZ_CP072166.1	30	AI	B	q3	upper-medium
NKKGFBPP_00267-NKKGFBPP_00254	NKKGFBPP_00267-NKKGFBPP_00254	J5280_RS31645-J5280_RS31580	1.34283	PL	*R_rhododendri_K15_93	GCF_019355615.1	NZ_CP072155.1	30	AI	B	q3	upper-medium
BCDDIBAB_00213-BCDDIBAB_00209	BCDDIBAB_00213-BCDDIBAB_00209	BSO17_RS34980-BSO17_RS34965	1.34631	PL	R_ruizarguesonis_RCAM_1026	GCF_001927265.3	NZ_CP084700.1	77	E	C	q3	upper-medium
CHCAMKHG_00245-CHCAMKHG_00241	CHCAMKHG_00245-CHCAMKHG_00241	FFM53_RS32970-FFM53_RS32955	1.34889	PL	R_indicum_JKLM_12A2	GCF_005862305.2	NZ_CP054024.1	54	E	C	q3	upper-medium
IOKFKPHD_00175-IOKFKPHD_00181	IOKFKPHD_00175-IOKFKPHD_00181	FFM81_RS31975-FFM81_RS32000	1.35079	PL	R_hidalgonense_JKLM_19E	GCF_005862185.2	NZ_CP054030.1	77	E	C	q3	upper-medium
DJHDCBKN_00251-DJHDCBKN_00255	DJHDCBKN_00251-DJHDCBKN_00255	FE844_RS34840-FE844_RS34855	1.35228	PL	R_indicum_JKLM_13E	GCF_005860925.2	NZ_CP054035.1	54	E	C	>=p90	high
LGIOEMFF_00288-LGIOEMFF_00292	LGIOEMFF_00288-LGIOEMFF_00292	J3P73_RS35610-J3P73_RS35630	1.35318	PL	R_ruizarguesonis_NZLR24	GCF_017357285.1	NZ_CP071682.1	77	H	D	>=p90	high
FABPACKB_00287-FABPACKB_00286	FABPACKB_00287-FABPACKB_00286	GT349_RS05040-GT349_RS24600	1.3585	CHR	R_daejeonense_KACC_13094	GCF_010450895.1	NZ_CP048427.1	0	B	NA	>=p90	high
MLKEBLKD_01002-MLKEBLKD_01001	MLKEBLKD_01002-MLKEBLKD_01001	CCGE532_RS24065-CCGE532_RS24060	1.41338	PL	*R_tax_group_A1_CCGE532	GCF_003627775.1	NZ_CP032690.1	74	J	A	>=p90	high
MLGIKCLE_00995-MLGIKCLE_00994	MLGIKCLE_00995-MLGIKCLE_00994	CCGE531_RS24545-CCGE531_RS24540	1.41338	PL	*R_tax_group_A2_CCGE531	GCF_003627795.1	NZ_CP032685.1	74	J	A	>=p90	high
MBCIMCNG_00064-MBCIMCNG_00065	MBCIMCNG_00064-MBCIMCNG_00065	PR017_RS18045-PR017_RS18050	1.41616	PL	R_tumorigenes_1078	GCF_003240565.2	NZ_CP117256.1	77	F	A	>=p90	high
GHENOJPE_00317-GHENOJPE_00321	GHENOJPE_00317-GHENOJPE_00321	J0664_RS33430-J0664_RS33445	1.41815	PL	*R_laguerreae_OyaliB	GCF_017348875.1	NZ_CP071402.1	77	E	C	>=p90	high
MKOBOGHG_00411-MKOBOGHG_00405	MKOBOGHG_00411-MKOBOGHG_00405	PR018_RS26765-PR018_RS26740	1.43059	PL	R_rhododendri_rho-6.2	GCF_007000325.2	NZ_CP117269.1	77	R	A	>=p90	high
OFJNIDPH_00066-OFJNIDPH_00067	OFJNIDPH_00066-OFJNIDPH_00067	PR016_RS18920-PR016_RS18925	1.43192	PL	R_tumorigenes_932	GCF_029691985.1	NZ_CP117262.1	77	F	A	>=p90	high
MLGIKCLE_00995-MLGIKCLE_00996	MLGIKCLE_00995-MLGIKCLE_00996	CCGE531_RS24545-CCGE531_RS24550	1.43361	PL	*R_tax_group_A2_CCGE531	GCF_003627795.1	NZ_CP032685.1	74	J	A	>=p90	high
MLKEBLKD_01002-MLKEBLKD_01003	MLKEBLKD_01002-MLKEBLKD_01003	CCGE532_RS24065-CCGE532_RS24070	1.43361	PL	*R_tax_group_A1_CCGE532	GCF_003627775.1	NZ_CP032690.1	74	J	A	>=p90	high
AGOOIJKM_00219-AGOOIJKM_00208	AGOOIJKM_00219-AGOOIJKM_00208	RTCIAT899_RS19630-RTCIAT899_RS19570	1.45765	PL	R_tropici_CIAT_899	GCF_000330885.1	NC_020060.1	77	AI	B	>=p90	high
DILDCHJP_00159-DILDCHJP_00148	DILDCHJP_00159-DILDCHJP_00148	EML492_RS32665-EML492_RS32605	1.4643	PL	R_rhizogenes_A4	GCF_018138105.1	NZ_CP073112.1	77	AI	B	>=p90	high
HKALLLDC_00490-HKALLLDC_00491	HKALLLDC_00490-HKALLLDC_00491	LPB79_RS36650-LPB79_RS36655	1.4679	PL	*R_tibeticum_T136	GCF_021044665.1	NZ_CP088013.1	77	K	A	>=p90	high
BABJEKKM_00258-BABJEKKM_00246	BABJEKKM_00258-BABJEKKM_00246	REMIM1_RS24210-REMIM1_RS24150	1.48172	PL	R_etli_bv._mimosae_str._Mim1	GCF_000442435.1	NC_021910.1	77	AI	B	>=p90	high
LECFMILG_00106-LECFMILG_00032	LECFMILG_00106-LECFMILG_00032	QMO80_RS32880-QMO80_RS32550	1.50285	PL	R_sp._BT03	GCF_030053155.1	NZ_CP125646.1	77	AI	B	>=p90	high
BMGNIJEA_00052-BMGNIJEA_00088	BMGNIJEA_00052-BMGNIJEA_00088	MF410_RS34260-MF410_RS34435	1.51455	PL	*R_redzepovicii_C104	GCF_022354505.1	NZ_CP092354.1	77	AI	B	>=p90	high
JIDCBMFI_00159-JIDCBMFI_00148	JIDCBMFI_00159-JIDCBMFI_00148	F3X89_RS29005-F3X89_RS28945	1.53225	PL	R_rhizogenes_LBA9402	GCF_016864595.1	NZ_CP044124.1	59	AI	B	>=p90	high
EIHGCICD_00130-EIHGCICD_00053	EIHGCICD_00130-EIHGCICD_00053	IE4872_RS21850-IE4872_RS21490	1.54467	PL	R_gallicum_IE4872	GCF_001908615.1	NZ_CP017102.1	77	AI	B	>=p90	high
NJKMMDIC_02082-NJKMMDIC_02083	NJKMMDIC_02082-NJKMMDIC_02083	HB780_RS13230-HB780_RS13235	1.65492	PL	*R_sp._629	GCF_014189535.1	NZ_CP050307.1	77	S	A	>=p90	high
NCHFPEAK_00247-NCHFPEAK_00057	NCHFPEAK_00247-NCHFPEAK_00057	N2599_RS37560-N2599_RS36700	1.81542	PL	R_sullae_WSM1592	GCF_025200715.1	NZ_CP104146.1	77	AI	B	>=p90	high
CHECPBGP_02825-CHECPBGP_02824	CHECPBGP_02825-CHECPBGP_02824	IM739_RS14090-IM739_RS24065	1.94113	CHR	**R_sp._SL42	GCF_021729845.1	NZ_CP063397.1	0	B	NA	>=p90	high
MKBPHALF_00208-MKBPHALF_00207	MKBPHALF_00208-MKBPHALF_00207	U8P69_RS33665-U8P69_RS33660	1.95865	PL	R_beringeri_TP24	GCF_035965735.1	NZ_CP140854.1	22	AH	D	>=p90	high
FIKLKHHP_00212-FIKLKHHP_00211	FIKLKHHP_00212-FIKLKHHP_00211	U8Q06_RS25220-U8Q06_RS25215	1.98222	PL	R_beringeri_TP13	GCF_035971255.1	NZ_CP140874.1	77	Q	D	>=p90	high
BNBCMEBG_00172-BNBCMEBG_00171	BNBCMEBG_00172-BNBCMEBG_00171	U8P77_RS33615-U8P77_RS33610	1.9927	PL	R_johnstonii_TP25	GCF_035964835.1	NZ_CP140849.1	22	AH	D	>=p90	high
FEMIMDLN_00184-FEMIMDLN_00183	FEMIMDLN_00184-FEMIMDLN_00183	U8P73_RS29805-U8P73_RS29800	2.00161	PL	R_beringeri_TP6	GCF_035921825.1	NZ_CP140809.1	22	AH	D	>=p90	high
MHOIAGLN_00372-MHOIAGLN_00371	MHOIAGLN_00372-MHOIAGLN_00371	FVA81_RS05550-FVA81_RS05545	2.46438	CHR	*R_rhizophilum_WL3	GCF_008000915.1	NZ_CP042826.1	0	B	NA	>=p90	high
GMKNLIAH_01192-GMKNLIAH_01191	GMKNLIAH_01192-GMKNLIAH_01191	QTL56_RS05910-QTL56_RS05905	2.49711	CHR	R_sp._SSM4.3	GCF_030369675.1	NZ_CP128477.1	0	B	NA	>=p90	high
GKJLINOI_03713-GKJLINOI_03712	GKJLINOI_03713-GKJLINOI_03712	D4A92_RS18560-D4A92_RS18555	2.55632	CHR	*R_sp._MAE2-X	GCF_016806065.1	NZ_CP032405.1	0	B	NA	>=p90	high
CEJHCPDA_00094-CEJHCPDA_00197	CEJHCPDA_00094-CEJHCPDA_00197	J5289_RS27080-J5289_RS27550	4.119	PL	*R_rhododendri_B230_85	GCF_019355735.1	NZ_CP072159.1	77	AI	B	Q3 + 3×IQR	extreme
NJKMMDIC_02082-NJKMMDIC_02079	NJKMMDIC_02082-NJKMMDIC_02079	HB780_RS13230-HB780_RS13220	4.6527	PL	*R_sp._629	GCF_014189535.1	NZ_CP050307.1	77	S	A	Q3 + 3×IQR	extreme
BMIDKFCC_00268-BMIDKFCC_00264	BMIDKFCC_00268-BMIDKFCC_00264	PY308_RS22310-PY308_RS22295	5.29504	PL	**R_gei._ZFJT.2T	GCF_029223885.1	NZ_CP119410.1	77	AI	B	Q3 + 3×IQR	extreme
PIKHFJDO_00288-PIKHFJDO_00291	PIKHFJDO_00288-PIKHFJDO_00291	G3A56_RS26905-G3A56_RS26920	5.32576	PL	R_oryzihabitans_M15	GCF_010669145.1	NZ_CP048637.1	77	AI	B	Q3 + 3×IQR	extreme
